# Supplementary material for: Digital mapping of surface turbulence status and aerodynamic stall on wings of a flying aircraft
Source: Nat Commun. 2023 May 16;14:2792. doi: 10.1038/s41467-023-38486-6 (PMC10188437; doi:10.1038/s41467-023-38486-6)
Supplement: Supplementary file 11 — Source Data [file 41467_2023_38486_MOESM11_ESM.csv]

Figure2a		Figure2b		Figure2c				Figure2d				Figure3a		Figure3b		Figure3c		Figure3d		Figure3e		Figure3f		Figure4a		Figure4b		Figure4c		Figure5b					Supplementary Fig.2		Supplementary Fig.3		Supplementary Fig.4		Supplementary Fig.5		Supplementary Fig.6		Supplementary Fig.7		Supplementary Fig.10
800	92.32816	1560.195	0.03984	1560.195	0.0376	1560.195	0.04097	1560.195	0.03439	1560.195	0.0381	0	0.72994	0.04995	1.40361	0.0035	7.41577	4.0001	0.4635	4.05005	0.00689	2.8	-0.39921	0.12425	1.06327	0.12475	0.9511	1	16.2	8.88E-16	-0.343	-0.272	0.18119	-0.46006	0	-2.50E-04	50	0.7	0.039	0.77515	4.6602	0.61017	0	275	4	0	1	10.5	10.3
798	92.32233	1560.677	0.03927	1560.677	0.03724	1560.677	0.04083	1560.677	0.0336	1560.677	0.03833	1.00E-04	0.36373	0.14995	1.28487	0.0037	7.41577	4.0002	0.46333	4.15005	0.00805	2.8001	-2.90165	0.37425	1.40029	0.37475	0.79721	2	16.1	5.00E-04	-0.332	-0.326	0.15995	-0.4624	0.12455	-2.60E-04	100	1.8	0.074	1.26343	4.6798	1.34011	0.2	295	4.2	0	2.00E+00	6	6.2
796	92.31642	1561.16	0.03877	1561.16	0.03692	1561.16	0.0406	1561.16	0.03301	1561.16	0.03836	2.00E-04	-6.53325	0.24995	1.26108	0.0077	7.69043	4.0003	0.46315	4.25005	0.00924	2.8002	-7.26567	0.62425	0.85909	0.62475	0.4258	3	16.1	1.00E-03	-0.363	-0.422	0.13676	-0.46095	0.35921	6.10E-04	150	3	0.092	0.79651	4.6967	0.68565	0.4	295	4.4	0	3.00E+00	0.5	0.5
794	92.31045	1561.642	0.03832	1561.642	0.03662	1561.642	0.04034	1561.642	0.03256	1561.642	0.03825	3.00E-04	-4.48857	0.34995	1.1306	0.0118	7.69043	4.0004	0.46298	4.35005	0.0133	2.8003	-2.07768	0.87425	0.94424	0.87475	0.46594	4	16.1	0.0015	-0.296	-0.52	0.11204	-0.45572	0.57372	0.00656	200	4.3	0.125	1.42822	4.7078	0.58141	0.6	300	4.6	40	4.00E+00	2.1	2.3
792	92.3044	1562.124	0.03789	1562.124	0.03631	1562.124	0.04004	1562.124	0.03218	1562.124	0.03806	4.00E-04	-2.13872	0.44995	1.20089	0.0156	5.64575	4.0005	0.46281	4.45005	0.02896	2.8004	-3.38994	1.12425	1.19898	1.12475	0.61556	5	16	0.002	-0.222	-0.549	0.08621	-0.44677	0.78725	0.00158	250	5.8	0.145	0.84228	4.7296	1.476	0.8	315	4.8	55	5.00E+00	7.5	7.7
790	92.29829	1562.606	0.03747	1562.606	0.03597	1562.606	0.03971	1562.606	0.03184	1562.606	0.03779	5.00E-04	-0.8875	0.54995	1.32287	0.0197	5.52368	4.0006	0.46264	4.55005	0.03108	2.8005	-2.84062	1.37425	0.97275	1.37475	0.61396	6	16.1	0.0025	-0.12	-0.535	0.05969	-0.43424	0.99492	0.00647	300	7	0.177	1.40076	4.7376	0.55156	1	315	5	60	6.00E+00	12	12
788	92.2921	1563.088	0.03703	1563.088	0.03559	1563.088	0.03933	1563.088	0.03148	1563.088	0.03744	6.00E-04	-0.46025	0.64995	1.20056	0.0237	7.69043	4.0007	0.46247	4.65005	0.2692	2.8006	-1.71147	1.62425	1.06369	1.62475	1.36612	7	16.1	0.003	-0.021	-0.457	0.03296	-0.41827	1.20275	0.00645	350	8.3	0.18	1.40076	4.7459	0.66631	1.2	325	5.2	55	7.00E+00	6.8	6.6
786	92.28584	1563.57	0.03655	1563.57	0.03514	1563.57	0.0389	1563.57	0.03109	1563.57	0.037	7.00E-04	-0.27714	0.74995	1.36505	0.0276	5.58472	4.0008	0.46231	4.75005	0.36523	2.8007	-0.79594	1.87425	1.22522	1.87475	0.7251	8	16.2	0.0035	0.086	-0.35	0.00644	-0.39908	1.41448	0.00851	400	9.6	0.199	0.88806	4.7949	1.49144	1.4	285	5.4	50	8.00E+00	10.9	10.1
784	92.27952	1564.052	0.03605	1564.052	0.03463	1564.052	0.03843	1564.052	0.03066	1564.052	0.03649	8.00E-04	-0.97905	0.84995	1.00319	0.0314	5.21851	4.0009	0.46215	4.85005	0.40301	2.8008	-0.24663	2.12425	0.59227	2.12475	0.21252	9	16.1	0.004	0.169	-0.243	-0.0194	-0.37692	1.62018	0.01109	450	11	0.228	1.20544	4.8109	0.89378	1.6	300	5.6	45
782	92.27312	1564.535	0.03555	1564.535	0.03408	1564.535	0.03794	1564.535	0.03018	1564.535	0.03593	9.00E-04	-0.3687	0.94995	1.23892	0.0355	6.37817	4.001	0.46199	4.95005	0.31504	2.8009	-0.12456	2.37425	0.92689	2.37475	0.30751	10	16.1	0.0045	0.255	-0.118	-0.04414	-0.35211	1.83264	0.0147	500	12.4	0.25	0.57068	4.8406	1.12624	1.8	285	5.8	55
780	92.26665	1565.017	0.03506	1565.017	0.03353	1565.017	0.03746	1565.017	0.02969	1565.017	0.03537	1.00E-03	0.21114	1.04995	1.15903	0.0395	6.37817	4.0011	0.46184	5.05005	0.23696	2.801	-0.033	2.62425	0.95971	2.62475	0.65725	11	16.4	0.005	0.303	-0.008	-0.06738	-0.32495	2.04045	0.01676	550	13.8	0.285	1.25122	4.85	0.68119	2	320	6	25
778	92.26012	1565.499	0.03461	1565.499	0.03301	1565.499	0.03702	1565.499	0.0292	1565.499	0.03484	0.0011	0.45528	1.14995	1.24158	0.0434	6.98853	4.0012	0.46169	5.15005	0.3429	2.8011	-0.06352	2.87425	0.83731	2.87475	1.09045	12	16.1	0.0055	0.29	0.071	-0.08872	-0.29582	2.2496	0.02242	600	15.2	0.303	0.79041	4.8679	1.58497	2.2	325	6.2	40
776	92.25351	1565.981	0.03421	1565.981	0.03253	1565.981	0.03662	1565.981	0.02875	1565.981	0.03435	0.0012	0.4858	1.24995	1.18722	0.0473	6.37817	4.0013	0.46154	5.25005	0.33784	2.8012	-0.09404	3.12425	1.87543	3.12475	1.41685	13	16.2	0.006	0.325	0.191	-0.10783	-0.26511	2.46207	0.02564	650	16.6	0.337	1.46179	4.8934	0.81151	2.4	335	6.4	55
774	92.24683	1566.463	0.03384	1566.463	0.03209	1566.463	0.03626	1566.463	0.02833	1566.463	0.03389	0.0013	0.54683	1.34995	1.22117	0.0513	6.98853	4.0014	0.46139	5.35005	0.30468	2.8013	-0.09404	3.37425	0.80176	3.37475	2.6569	14	16.1	0.0065	0.281	0.24	-0.12439	-0.23321	2.66797	0.02525	700	18	0.356	0.63171	4.9149	0.59424	2.6	325	6.6	45
772	92.24008	1566.945	0.0335	1566.945	0.03165	1566.945	0.03589	1566.945	0.02793	1566.945	0.03343	0.0014	0.39424	1.44995	1.26934	0.0553	8.02612	4.0015	0.46125	5.45005	0.26141	2.8014	-0.12456	3.62425	0.30225	3.62475	2.92717	15	16.1	0.007	0.236	0.272	-0.13814	-0.20057	2.8797	0.03071	750	19.3	0.385	1.26953	4.9241	1.52642	2.8	325	6.8	45
770	92.23326	1567.427	0.03317	1567.427	0.03119	1567.427	0.03549	1567.427	0.02755	1567.427	0.03294	0.0015	-0.18559	1.54995	1.21154	0.059	4.97436	4.0016	0.4611	5.55005	0.38691	2.8015	-0.12456	3.87425	0.23257	3.87475	2.6941	16	16.2	0.0075	0.167	0.25	-0.14887	-0.1676	3.08362	0.03517	800	20.9	0.388	1.26953	4.9334	0.51159	3	325	7	45
768	92.22638	1567.91	0.03282	1567.91	0.03069	1567.91	0.03504	1567.91	0.02716	1567.91	0.03239	0.0016	0.45528	1.64995	1.29489	0.0627	4.3335	4.0017	0.46097	5.65005	0.30248	2.8016	-0.18559	4.12425	0.23271	4.12475	2.62233	17	16.1	0.008	0.086	0.191	-0.15643	-0.13474	3.28922	0.03962	850	22.3	0.41	0.72937	4.9445	0.88651	3.2	355	7.2	55
766	92.21942	1568.392	0.03245	1568.392	0.03014	1568.392	0.03451	1568.392	0.02676	1568.392	0.03178	0.0017	0.79097	1.74995	1.19068	0.0667	5.06592	4.0018	0.46083	5.75005	0.28192	2.8017	-0.30766	4.37425	0.27645	4.37475	2.75651	18	16.1	0.0085	-0.009	0.103	-0.16071	-0.10241	3.49898	0.03384	900	23.8	0.445	1.37329	4.968	1.02985	3.4	120	7.4	40
764	92.21239	1568.874	0.03205	1568.874	0.02957	1568.874	0.03392	1568.874	0.02632	1568.874	0.03114	0.0018	0.91304	1.84995	1.28245	0.0707	6.073	4.0019	0.46069	5.85005	0.2196	2.8018	-0.67387	4.62425	0.23427	4.62475	2.48295	19	16.1	0.009	-0.086	0.022	-0.16167	-0.07104	3.70409	0.04844	950	25.3	0.464	0.83923	4.9811	0.5635	3.6	165	7.6	0
762	92.20529	1569.356	0.03161	1569.356	0.02902	1569.356	0.03331	1569.356	0.02586	1569.356	0.03053	0.0019	0.91304	1.94995	1.1527	0.0744	6.19507	4.002	0.46056	5.95005	0.298	2.8019	-0.12456	4.87425	0.23245	4.87475	2.54802	20	16.2	0.0095	-0.158	-0.063	-0.15932	-0.04103	3.91404	0.07156	1000	26.8	0.497	1.3092	5.0126	0.52776	3.8	55	7.8	0
760	92.19812	1569.838	0.03114	1569.838	0.02855	1569.838	0.03276	1569.838	0.02539	1569.838	0.03002	0.002	0.94356	2.04995	1.25881	0.0786	6.62232	4.0021	0.46043	6.05005	0.20227	2.802	0.11959	5.12425	0.24971	5.12475	2.78982	21	16.1	0.01	-0.2	-0.126	-0.15374	-0.01275	4.12163	0.09617	1050	28.1	0.517	0.78125	5.0406	1.07823	4	60
758	92.19088	1570.32	0.03067	1570.32	0.02816	1570.32	0.03229	1570.32	0.02491	1570.32	0.02963	0.0021	0.94356	2.14995	1.24228	0.0824	5.95093	4.0022	0.46031	6.15005	0.23475	2.8021	0.24166	5.37425	0.32065	5.37475	3.01784	22	16.1	0.0105	-0.17	-0.164	-0.14506	0.01345	4.32897	0.15996	1100	29.5	0.519	0.78125	5.0606	0.85342	4.2	10
756	92.18357	1570.802	0.0302	1570.802	0.02783	1570.802	0.0319	1570.802	0.02444	1570.802	0.02931	0.0022	0.91304	2.24995	1.19713	0.0867	8.02612	4.0023	0.46018	6.25005	0.32594	2.8022	0.33321	5.62425	0.30813	5.62475	2.95389	23	16.3	0.011	-0.173	-0.244	-0.13347	0.03726	4.5398	0.26635	1150	30.9	0.548	1.61133	5.0695	0.7174	4.4	0
754	92.17618	1571.284	0.02975	1571.284	0.02753	1571.284	0.03157	1571.284	0.02398	1571.284	0.02901	0.0023	0.88252	2.34995	1.33988	0.0903	4.42505	4.0024	0.46006	6.35005	0.28334	2.8023	0.36373	5.87425	0.32636	5.87475	2.73415	24	16.1	0.0115	-0.095	-0.276	-0.1192	0.05839	4.74479	0.43954	1200	32.1	0.569	0.72021	5.1139	1.02352	4.6	0
752	92.16873	1571.767	0.02934	1571.767	0.02723	1571.767	0.03127	1571.767	0.02354	1571.767	0.02872	0.0024	0.85201	2.44995	1.4369	0.0939	5.79834	4.0025	0.45994	6.45005	0.35709	2.8024	0.33321	6.12425	0.34512	6.12475	2.94676	25	16.1	0.012	-0.005	-0.285	-0.10255	0.07661	4.95702	0.72333	1250	33.5	0.605	1.28479	5.123	0.78681	4.8	0
750	92.16121	1572.249	0.02896	1572.249	0.02695	1572.249	0.03099	1572.249	0.02313	1572.249	0.02842	0.0025	0.85201	2.54995	1.49125	0.0941	5.79834	4.0026	0.45982	6.55005	0.29643	2.8025	0.30269	6.37425	0.47835	6.37475	3.33919	26	16.1	0.0125	0.099	-0.244	-0.08383	0.09173	5.16507	1.15168	1300	34.5	0.624	0.74158	5.1417	0.66004	5	0
748	92.15362	1572.731	0.02863	1572.731	0.02668	1572.731	0.03074	1572.731	0.02275	1572.731	0.02813	0.0026	0.85201	2.64995	1.50578	0.0982	6.19507	4.0027	0.45971	6.65005	0.22634	2.8026	0.36373	6.62425	0.40575	6.62475	3.19266	27	16.3	0.013	0.212	-0.195	-0.06343	0.10361	5.37498	1.74975	1350	35.8	0.657	1.61133	5.1532	0.83235	5.2	0
746	92.14596	1573.213	0.02834	1573.213	0.02643	1573.213	0.03052	1573.213	0.02243	1573.213	0.02783	0.0027	0.85201	2.74995	1.45544	0.1021	4.54712	4.0028	0.4596	6.75005	0.32817	2.8027	0.33321	6.87425	0.29065	6.87475	2.40511	28	16.2	0.0135	0.311	-0.126	-0.04174	0.11216	5.58711	2.51293	1400	36.9	0.677	0.73852	5.1627	1.79646	5.4	0
744	92.13822	1573.695	0.0281	1573.695	0.0262	1573.695	0.03031	1573.695	0.02216	1573.695	0.02752	0.0028	0.88252	2.84995	1.48997	0.1026	2.41089	4.0029	0.45949	6.85005	0.36482	2.8028	0.24166	7.12425	0.27182	7.12475	1.93153	29	16.2	0.014	0.374	-0.038	-0.01918	0.11734	5.79348	3.38768	1450	38.3	0.708	1.55029	5.1723	1.34209	5.6	0
742	92.13042	1574.177	0.02789	1574.177	0.026	1574.177	0.0301	1574.177	0.02195	1574.177	0.0272	0.0029	0.94356	2.94995	1.49205	0.1061	3.26538	4.003	0.45938	6.95005	0.34073	2.8029	0.30269	7.37425	1.56568	7.37475	2.58095	30	16.1	0.0145	0.43	0.085	0.00381	0.11917	6.00243	4.34305	1500	39.3	0.731	0.79956	5.1835	0.86728	5.8	0
740	92.12255	1574.659	0.0277	1574.659	0.02581	1574.659	0.02986	1574.659	0.02179	1574.659	0.02684	0.003	0.97408	3.04995	1.51325	0.1101	8.42285	4.0031	0.45928	7.05005	0.21606	2.803	0.27217	7.62425	1.62957	7.62475	0.97696	31	16.1	0.015	0.435	0.16	0.02676	0.11771	6.20829	5.2803	1550	40.6	0.765	1.55029	5.1986	1.04261	6	0
738	92.1146	1575.141	0.02748	1575.141	0.02562	1575.141	0.02957	1575.141	0.02167	1575.141	0.02645	0.0031	0.91304	3.14995	1.48458	0.1141	4.5166	4.0032	0.45918	7.15005	0.34064	2.8031	0.27217	7.87425	0.36579	7.87475	0.18806	32	16	0.0155	0.363	0.164	0.04924	0.11309	6.41478	6.21487	1600	41.9	0.785	0.81177	5.2153	0.99162	6.2	0
736	92.10659	1575.624	0.02722	1575.624	0.02541	1575.624	0.02922	1575.624	0.02156	1575.624	0.02606	0.0032	0.94356	3.24995	1.35829	0.1178	3.75366	4.0033	0.45908	7.25005	0.25275	2.8032	0.27217	8.12425	0.16806	8.12475	0.23096	33	16.1	0.016	0.319	0.205	0.07079	0.10548	6.62334	7.13269	1650	43	0.817	1.59607	5.2242	0.52338	6.4	0
734	92.0985	1576.106	0.02691	1576.106	0.02519	1576.106	0.02885	1576.106	0.02142	1576.106	0.02575	0.0033	1.00459	3.34995	1.18492	0.1218	6.80542	4.0034	0.45898	7.35005	0.31677	2.8033	0.24166	8.37425	0.61067	8.37475	0.53327	34	16.1	0.0165	0.194	0.184	0.09097	0.09508	6.82883	8.01572	1700	44.2	0.837	0.67139	5.2358	0.66718	6.6	0
732	92.09035	1576.588	0.02658	1576.588	0.02497	1576.588	0.02853	1576.588	0.02123	1576.588	0.02559	0.0034	1.06563	3.44995	0.62538	0.1258	6.83594	4.0035	0.45889	7.45005	0.35551	2.8034	0.30269	8.62425	1.34548	8.62475	0.96508	35	16.1	0.017	0.073	0.148	0.10937	0.08216	7.03855	8.90225	1750	45.5	0.868	1.20544	5.2588	1.27458	6.8	0
730	92.08212	1577.07	0.02627	1577.07	0.02474	1577.07	0.02828	1577.07	0.021	1577.07	0.02553	0.0035	1.09615	3.54995	0.52274	0.1295	6.83594	4.0036	0.4588	7.55005	0.24883	2.8035	0.27217	8.87425	1.67088	8.87475	1.06642	36	16.1	0.0175	-0.036	0.078	0.12561	0.06703	7.24564	9.74716	1800	46.8	0.892	0.74463	5.2767	0.52003	7	0
728	92.07383	1577.552	0.02598	1577.552	0.0245	1577.552	0.02808	1577.552	0.02074	1577.552	0.02552	0.0036	1.06563	3.64995	0.48137	0.1337	8.42285	4.0037	0.45871	7.65005	0.08756	2.8036	0.21114	9.12425	1.86003	9.12475	1.08444	37	16.1	0.018	-0.136	-0.02	0.13933	0.05001	7.45301	10.57138	1850	48.2	0.925	1.54419	5.2889	0.64564	7.2	0
726	92.06546	1578.034	0.02571	1578.034	0.02425	1578.034	0.02789	1578.034	0.02045	1578.034	0.02547	0.0037	1.09615	3.74995	0.58029	0.1379	4.69971	4.0038	0.45863	7.75005	0.03068	2.8037	0.21114	9.37425	1.39909	9.37475	1.15446	38	16.2	0.0185	-0.233	-0.141	0.15023	0.03148	7.66429	11.38965	1900	49.2	0.945	0.85449	5.2981	1.471	7.4	0
724	92.05703	1578.516	0.02545	1578.516	0.02397	1578.516	0.02768	1578.516	0.02016	1578.516	0.02536	0.0038	1.00459	3.84995	0.5244	0.142	6.98853	4.0039	0.45854	7.85005	0.02734	2.8038	0.1501	9.62425	1.22064	9.62475	1.08816	39	16.1	0.019	-0.294	-0.247	0.15804	0.01184	7.87048	12.15081	1950	50.4	0.977	1.32141	5.3107	0.67769	7.6	25
722	92.04852	1578.999	0.02518	1578.999	0.02368	1578.999	0.02745	1578.999	0.01987	1578.999	0.02521	0.0039	0.6689	3.94995	0.38433	0.1462	5.76782	4.004	0.45846	7.95005	0.01654	2.8039	-0.18559	9.87425	1.21516	9.87475	1.14535	40	16.1	0.0195	-0.349	-0.336	0.16255	-0.00852	8.0817	12.91952	2000	51.5	0.997	0.82703	5.3205	0.88436	7.8	355
720	92.03994	1579.481	0.02491	1579.481	0.02339	1579.481	0.0272	1579.481	0.01958	1579.481	0.02501	0.004	-2.44389	4.04995	0.58212	0.1502	2.83813	4.0041	0.45838	8.05005	0.00576	2.804	-3.08476	10.12425	1.3533	10.12475	1.01747	41	16.1	0.02	-0.369	-0.427	0.1636	-0.02915	8.28946	13.62062	2050	53	1.034	1.22986	5.3519	1.22811	8	305
718	92.03129	1579.963	0.02466	1579.963	0.02312	1579.963	0.02695	1579.963	0.01931	1579.963	0.0248	0.0041	-6.31962	4.14995	0.69545	0.1543	8.45337	4.0042	0.45831	8.15005	0.0181	2.8041	-4.48857					42	16.2	0.0205	-0.334	-0.427	0.1611	-0.04962	8.49924	14.30779	2100	54.3	1.05	0.79041	5.3743	0.95608	8.2	265
716	92.02258	1580.445	0.02442	1580.445	0.0229	1580.445	0.02672	1580.445	0.01906	1580.445	0.02459	0.0042	-2.50493	4.24995	0.04414	0.1581	4.60815	4.0043	0.45823	8.25005	0.0054	2.8042	-4.79375					43	16.1	0.021	-0.358	-0.42	0.15501	-0.06951	8.71191	14.94977	2150	55.5	1.082	1.63879	5.4251	0.57353	8.4	290
714	92.01379	1580.927	0.02422	1580.927	0.02271	1580.927	0.02652	1580.927	0.01883	1580.927	0.02441	0.0043	-2.96269	4.34995	0.04661	0.1584	4.60815	4.0044	0.45816	8.35005	0.01559	2.8043	-3.35942					44	16	0.0215	-0.316	-0.337	0.14535	-0.08837	8.91829	15.49764	2200	56.6	1.085	1.63879	5.4816	1.50694	8.6	285
712	92.00493	1581.409	0.02404	1581.409	0.02257	1581.409	0.02636	1581.409	0.01862	1581.409	0.02425	0.0044	-1.74199	4.44995	0.06054	0.1619	7.2937	4.0045	0.4581	8.45005	0.00551	2.8044	-1.61992					45	16	0.022	-0.252	-0.256	0.13221	-0.1058	9.12869	16.00744	2250	57.7	1.102	0.8606	5.5006	0.80489	8.8	315
710	91.996	1581.891	0.02387	1581.891	0.02244	1581.891	0.02622	1581.891	0.01842	1581.891	0.02411	0.0045	-1.10112	4.54995	0.06815	0.1621	7.2937	4.0046	0.45803			2.8045	-1.34526					46	16.1	0.0225	-0.151	-0.156	0.11573	-0.1214	9.33326	16.40453	2300	59.4	1.134	1.45874	5.517	1.21991	9	285
708	91.98509	1582.374	0.0237	1582.374	0.0223	1582.374	0.02609	1582.374	0.01822	1582.374	0.02398	0.0046	-0.76543	4.64995	0.06777	0.1659	7.2937	4.0047	0.45797			2.8046	-0.82646					47	16.2	0.023	-0.029	-0.044	0.09613	-0.13479	9.53908	16.73097	2350	60.5	1.137	1.45874	5.5319	0.87204	9.2	310
706	91.98469	1582.856	0.02353	1582.856	0.02215	1582.856	0.02595	1582.856	0.01803	1582.856	0.02384	0.0047	-0.79594	4.74995	0.07384	0.1699	6.37817	4.0048	0.45791			2.8047	-0.42973					48	16.1	0.0235	0.119	0.08	0.07367	-0.14564	9.74785	16.98556	2400	61.6	1.154	0.79651	5.5528	0.96815	9.4	305
704	91.97709	1583.338	0.02336	1583.338	0.02199	1583.338	0.02582	1583.338	0.01783	1583.338	0.0237	0.0048	-0.42973	4.84995	0.0756	0.1736	6.37817	4.0049	0.45785			2.8048	-0.33818					49	16.1	0.024	0.257	0.235	0.04865	-0.15364	9.95343	17.15883	2450	62.6	1.156	0.79651	5.5612	0.66149	9.6	280
702	91.95937	1583.82	0.02322	1583.82	0.02182	1583.82	0.0257	1583.82	0.01767	1583.82	0.02355	0.0049	0.21114	4.94995	0.02666	0.1778	6.56128	4.005	0.45779			2.8049	-0.46025					50	16.1	0.0245	0.391	0.326	0.02144	-0.15853	10.165	17.30366	2500	63.7	1.185	1.23291	5.5702	1.17013	9.8	355
700	91.94632	1584.302	0.0231	1584.302	0.02165	1584.302	0.02559	1584.302	0.01753	1584.302	0.02341	0.005	0.45528	5.04995	0.08312	0.1818	4.08936	4.0051	0.45812			2.805	-0.42973					51	16.3	0.025	0.486	0.434	-0.00756	-0.16009	10.37186	17.37998			1.208	0.6958	5.5867	0.61384
698	91.94115	1584.784	0.02302	1584.784	0.02151	1584.784	0.0255	1584.784	0.01743	1584.784	0.02328	0.0051	0.54683	5.14995	0.08278	0.1857	8.45337	4.0052	0.45864			2.8051	-0.15507					52	16.2	0.0255	0.535	0.446	-0.03791	-0.15814	10.57915	17.44143			1.24	1.49841	5.5965	1.57859
696	91.93466	1585.266	0.02297	1585.266	0.02139	1585.266	0.02541	1585.266	0.01736	1585.266	0.02317	0.0052	0.54683	5.24995	0.07187	0.1898	3.90625	4.0053	0.45927			2.8052	-0.09404					53	16.1	0.026	0.627	0.485	-0.06915	-0.15258	10.79032	17.48239			1.26	0.83313	5.6154	0.77779
694	91.91935	1585.749	0.02293	1585.749	0.02128	1585.749	0.02532	1585.749	0.01731	1585.749	0.02305	0.0053	0.42476	5.34995	0.09571	0.1938	6.10352	4.0054	0.46012			2.8053	-0.18559					54	16.1	0.0265	0.618	0.431	-0.10079	-0.14333	10.99595	17.49509			1.294	1.24207	5.6369	0.71534
692	91.90612	1586.231	0.02289	1586.231	0.02117	1586.231	0.0252	1586.231	0.01724	1586.231	0.02292	0.0054	0.39424	5.44995	0.0615	0.1978	7.50732	4.0055	0.46038			2.8054	-0.24663					55	16.1	0.027	0.567	0.363	-0.13233	-0.1304	11.20746	17.53396			1.312	0.88501	5.6462	1.15064
690	91.89937	1586.713	0.02284	1586.713	0.02104	1586.713	0.02507	1586.713	0.01716	1586.713	0.02278	0.0055	0.39424	5.54995	0.08042	0.2013	6.53076	4.0056	0.46048			2.8055	-0.15507					56	16.2	0.0275	0.458	0.251	-0.16327	-0.11382	11.41447	17.52882			1.345	1.28174	5.6741	0.72851
688	91.89261	1587.195	0.02278	1587.195	0.02092	1587.195	0.02492	1587.195	0.01708	1587.195	0.02265	0.0056	-0.00248	5.64995	0.03774	0.2054	7.62939	4.0057	0.46001			2.8056	-0.033					57	16.1	0.028	0.302	0.141	-0.19311	-0.09371	11.62515	17.55121			1.366	0.74158	5.6927	1.45488
686	91.88021	1587.677	0.02272	1587.677	0.02082	1587.677	0.02479	1587.677	0.01699	1587.677	0.02253	0.0057	0.63838	5.74995	0.02698	0.2094	5.98144	4.0058	0.45913			2.8057	0.05855					58	16.1	0.0285	0.11	0.07	-0.22135	-0.07023	11.83684	17.55903			1.402	1.33362	5.7085	0.97274
684	91.86625	1588.159	0.02268	1588.159	0.02074	1588.159	0.02468	1588.159	0.01691	1588.159	0.02246	0.0058	0.88252	5.84995	0.02991	0.2134	6.16455	4.0059	0.45806			2.8058	0.18062					59	16	0.029	-0.101	-0.019	-0.24753	-0.04359	12.04329	17.54194			1.42	0.77515	5.7466	0.84024
682	91.86025	1588.641	0.02267	1588.641	0.02071	1588.641	0.02461	1588.641	0.01686	1588.641	0.02244	0.0059	0.88252	5.94995	0.02647	0.2173	5.79834	4.006	0.45697			2.8059	0.21114					60	16.1	0.0295	-0.349	-0.08	-0.27121	-0.01406	12.25383	17.55999			1.454	1.42822	5.7643	1.10918
680	91.85176	1589.124	0.02268	1589.124	0.02072	1589.124	0.02457	1589.124	0.01682	1589.124	0.02247	0.006	0.91304	6.04995	0.09235	0.2175	5.79834	4.0061	0.45606			2.806	0.27217					61	16.1	0.03	-0.589	-0.098	-0.29197	0.01804	12.45832	17.54465			1.474	0.93079	5.7804	0.88835
678	91.84101	1589.606	0.0227	1589.606	0.02074	1589.606	0.02455	1589.606	0.01678	1589.606	0.02253	0.0061	0.91304	6.14995	0.11513	0.2214	4.88281	4.0062	0.45554			2.8061	0.30269					62	16.1	0.0305	-0.669	-0.065	-0.30946	0.05237	12.66479	17.54597			1.505	1.51367	5.8229	0.72934
676	91.82686	1590.088	0.02271	1590.088	0.02076	1590.088	0.02453	1590.088	0.01674	1590.088	0.0226	0.0062	0.94356	6.24995	0.10052	0.2254	3.72314	4.0063	0.45564			2.8062	0.33321					63	16.1	0.031	-0.703	-0.138	-0.32335	0.08852	12.87387	17.54985			1.528	0.83618	5.8563	0.64162
674	91.8181	1590.57	0.0227	1590.57	0.02077	1590.57	0.0245	1590.57	0.01668	1590.57	0.02267	0.0063	0.88252	6.34995	0.02694	0.2295	4.69971	4.0064	0.45555			2.8063	0.30269					64	16.2	0.0315	-0.684	-0.157	-0.33339	0.12606	13.07893	17.54658			1.559	1.28784	5.8693	0.9845
672	91.81004	1591.052	0.02268	1591.052	0.02076	1591.052	0.02446	1591.052	0.01663	1591.052	0.02273	0.0064	0.85201	6.44995	0.03462	0.2334	8.54492	4.0065	0.45576			2.8064	0.30269					65	16.1	0.032	-0.601	-0.145	-0.33935	0.16453	13.28975	17.55637			1.581	0.8667	5.8844	0.53493
670	91.80065	1591.534	0.02265	1591.534	0.02076	1591.534	0.02445	1591.534	0.0166	1591.534	0.02278	0.0065	0.85201	6.54995	0.03243	0.2339	2.01416	4.0066	0.45519			2.8065	0.30269					66	16.1	0.0325	-0.493	-0.141	-0.3411	0.20345	13.49539	17.5407			1.617	1.20239	5.9114	0.83955
668	91.79051	1592.016	0.02264	1592.016	0.02077	1592.016	0.02446	1592.016	0.0166	1592.016	0.02284	0.0066	0.91304	6.64995	0.02641	0.2373	3.57056	4.0067	0.45539			2.8066	0.33321					67	16.1	0.033	-0.376	-0.153	-0.33855	0.24231	13.70319	17.54666			1.634	0.77515	5.9288	0.87932
666	91.77939	1592.498	0.02264	1592.498	0.02082	1592.498	0.02452	1592.498	0.01665	1592.498	0.02291	0.0067	0.85201	6.74995	0.04602	0.2416	7.23267	4.0068	0.45558			2.8067	0.30269					68	16.1	0.0335	-0.218	-0.114	-0.3317	0.28061	13.91494	17.55494			1.665	1.22986	5.9379	1.14032
664	91.77244	1592.981	0.02267	1592.981	0.02089	1592.981	0.02461	1592.981	0.01674	1592.981	0.02298	0.0068	0.85201	6.84995	0.07818	0.2455	6.19507	4.0069	0.45558			2.8068	0.30269					69	16.1	0.034	-0.075	-0.058	-0.32058	0.31784	14.12043	17.53614			1.688	0.62561	5.9464	0.56897
662	91.76105	1593.463	0.02271	1593.463	0.02097	1593.463	0.02472	1593.463	0.01686	1593.463	0.02304	0.0069	0.88252	6.94995	0.0514	0.2494	7.96509	4.007	0.45608			2.8069	0.27217					70	16.1	0.0345	0.054	0.009	-0.30532	0.35349	14.33216	17.55038			1.721	1.66626	5.9595	1.27305
660	91.74988	1593.945	0.02276	1593.945	0.02104	1593.945	0.02481	1593.945	0.01697	1593.945	0.0231	0.007	0.88252	7.04995	0.11003	0.2534	7.96509	4.0071	0.45572			2.807	0.33321					71	16	0.035	0.173	-0.045	-0.28609	0.38706	14.5395	17.53472			1.74	0.84534	5.9875	0.61794
658	91.73852	1594.427	0.02282	1594.427	0.0211	1594.427	0.02488	1594.427	0.01708	1594.427	0.02315	0.0071	0.88252	7.14995	0.06502	0.2574	4.27246	4.0072	0.45518			2.8071	0.27217					72	16.1	0.0355	0.262	-0.166	-0.26315	0.41807	14.74934	17.53642			1.774	1.43127	5.9958	0.96095
656	91.72842	1594.909	0.02289	1594.909	0.02114	1594.909	0.02494	1594.909	0.01717	1594.909	0.02319	0.0072	0.97408	7.24995	0.07007	0.2613	8.14819	4.0073	0.45521			2.8072	0.24166					73	16.1	0.036	0.357	-0.18	-0.23678	0.44609	14.96245	17.54353			1.793	0.83313	6.0434	0.53605
654	91.71816	1595.391	0.02298	1595.391	0.02118	1595.391	0.02499	1595.391	0.01725	1595.391	0.02326	0.0073	1.03511	7.34995	0.05138	0.2618	2.28882	4.0074	0.45518			2.8073	0.30269					74	16.1	0.0365	0.38	-0.245	-0.20736	0.47067	15.16916	17.52766			1.825	1.47705	6.0824	1.12525
652	91.7068	1595.873	0.02309	1595.873	0.02123	1595.873	0.02506	1595.873	0.01732	1595.873	0.02335	0.0074	1.03511	7.44995	0.05516	0.2655	3.2959	4.0075	0.45547			2.8074	0.27217					75	16.1	0.037	0.39	-0.279	-0.17527	0.49144	15.37956	17.52668			1.848	0.74463	6.1161	0.76297
650	91.68155	1596.356	0.02322	1596.356	0.02131	1596.356	0.02517	1596.356	0.01739	1596.356	0.02346	0.0075	1.06563	7.54995	0.04447	0.2695	3.50952	4.0076	0.45549			2.8075	0.24166					76	16.2	0.0375	0.399	-0.294	-0.14097	0.50806	15.58398	17.50491			1.88	1.51672	6.1304	0.63144
648	91.67194	1596.838	0.02335	1596.838	0.0214	1596.838	0.02529	1596.838	0.01746	1596.838	0.02357	0.0076	1.09615	7.64995	0.05545	0.2734	4.15039	4.0077	0.45514			2.8076	-0.033					77	16.1	0.038	0.407	-0.272	-0.10494	0.52024	15.78972	17.49347			1.882	1.51672	6.1461	1.40946
646	91.66269	1597.32	0.02346	1597.32	0.02149	1597.32	0.02542	1597.32	0.01751	1597.32	0.02366	0.0077	1.15718	7.74995	1.74971	0.2739	2.2583	4.0078	0.45501			2.8077	-1.34526					78	16.3	0.0385	0.373	-0.192	-0.06769	0.52772	15.99881	17.49431			1.9	0.58288	6.2019	0.53786
644	91.64819	1597.802	0.02354	1597.802	0.02157	1597.802	0.02555	1597.802	0.01756	1597.802	0.02373	0.0078	1.15718	7.84995	1.18819	0.2774	3.44849	4.0079	0.45472			2.8078	-5.55668					79	16.1	0.039	0.28	-0.089	-0.02975	0.53033	16.20431	17.48036			1.934	1.2085	6.2398	1.00579
642	91.6357	1598.284	0.02361	1598.284	0.02164	1598.284	0.02566	1598.284	0.0176	1598.284	0.02377	0.0079	1.00459	7.94995	1.30374	0.2812	5.92041	4.008	0.45423			2.8079	-6.50273					80	16.1	0.0395	0.226	0.018	0.00834	0.52793	16.41448	17.49163			1.954	0.81482	6.2491	1.60616
640	91.62788	1598.766	0.02368	1598.766	0.02173	1598.766	0.02577	1598.766	0.01766	1598.766	0.02381	0.008	0.91304	8.04995	1.38702	0.285	6.50024	4.0081	0.45412			2.808	-3.3289					81	16.1	0.04	0.117	0.164	0.04603	0.52045	16.62128	17.47387			1.985	1.18408	6.2786	1.05707
638	91.61744	1599.248	0.02377	1599.248	0.02185	1599.248	0.0259	1599.248	0.01777	1599.248	0.02389	0.0081	0.42476	8.14995	1.38019	0.2889	5.27954	4.0082	0.4539			2.8081	-2.71855					82	16.4	0.0405	0.012	0.394	0.08279	0.5079	16.8277	17.46545			2.005	0.65308	6.3134	1.1407
636	91.60162	1599.73	0.02391	1599.73	0.02203	1599.73	0.02606	1599.73	0.01794	1599.73	0.02402	0.0082	-4.73271	8.24995	1.12212	0.2928	6.37817	4.0083	0.45398			2.8082	-3.20683					83	16.1	0.041	-0.185	0.597	0.11809	0.49032	17.03925	17.46944			2.037	1.21155	6.3586	0.78702
634	91.59353	1600.213	0.02411	1600.213	0.02228	1600.213	0.02628	1600.213	0.01818	1600.213	0.02422	0.0083	-5.67875	8.34995	1.15489	0.2963	4.05884	4.0084	0.45365			2.8083	-1.55888					84	16.1	0.0415	-0.359	0.87	0.15142	0.46784	17.24555	17.45441			2.039	1.21155	6.3676	0.63383
632	91.58472	1600.695	0.02436	1600.695	0.0226	1600.695	0.02656	1600.695	0.01848	1600.695	0.02448	0.0084	-1.55888	8.44995	1.19978	0.2965	4.05884	4.0085	0.45308			2.8084	-0.67387					85	16.2	0.042	-0.518	1.106	0.18231	0.44062	17.45731	17.46169			2.057	0.8606	6.3797	0.9033
630	91.57048	1601.177	0.02465	1601.177	0.02296	1601.177	0.02686	1601.177	0.01882	1601.177	0.02479	0.0085	-2.1082	8.54995	1.14122	0.2967	4.05884	4.0086	0.45248			2.8085	-0.27714					86	16.1	0.0425	-0.549	1.242	0.21032	0.40892	17.66492	17.44748			2.088	1.31226	6.4015	1.45181
628	91.55738	1601.659	0.02496	1601.659	0.02335	1601.659	0.0272	1601.659	0.01916	1601.659	0.02512	0.0086	-2.13872	8.64995	1.21423	0.3007	4.11987	4.0087	0.45294			2.8086	-0.21611					87	16.2	0.043	-0.497	1.262	0.23506	0.37303	17.87464	17.46224			2.111	0.71411	6.4275	1.23995
626	91.54923	1602.141	0.02529	1602.141	0.02374	1602.141	0.02755	1602.141	0.01952	1602.141	0.02545	0.0087	-1.77251	8.74995	1.14957	0.3046	8.20923	4.0088	0.45371			2.8087	-0.15507					88	16.1	0.0435	-0.424	1.105	0.25618	0.33329	18.08676	17.46006			2.145	1.32751	6.4452	1.09982
624	91.54003	1602.623	0.02564	1602.623	0.02413	1602.623	0.02793	1602.623	0.01988	1602.623	0.02581	0.0088	-0.76543	8.84995	1.25637	0.3075	3.05176	4.0089	0.45484			2.8088	-0.09404					89	16	0.044	-0.383	0.946	0.2734	0.2901	18.29363	17.4418			2.165	0.62256	6.4634	0.64498
622	91.52295	1603.105	0.02602	1603.105	0.02454	1603.105	0.02834	1603.105	0.02027	1603.105	0.02619	0.0089	0.11959	8.94995	1.22551	0.3079	3.05176	4.009	0.45578			2.8089	-0.09404					90	16.1	0.0445	-0.274	0.831	0.2865	0.2439	18.50404	17.44888			2.197	1.2207	6.4787	1.10317
620	91.51444	1603.588	0.02644	1603.588	0.02497	1603.588	0.02881	1603.588	0.02071	1603.588	0.02661	0.009	0.42476			0.3121	6.74438	4.0091	0.45641			2.809	-0.18559					91	16	0.045	-0.154	0.654	0.2953	0.19518	18.70972	17.42419			2.219	0.7843	6.4869	0.5451
618	91.50729	1604.07	0.0269	1604.07	0.02543	1604.07	0.02932	1604.07	0.0212	1604.07	0.02708	0.0091	0.45528			0.3163	6.2561	4.0092	0.45686			2.8091	-0.30766					92	16.2	0.0455	-0.023	0.394	0.2997	0.14444	18.91415	17.41092			2.248	1.21765	6.4987	0.85307
616	91.4941	1604.552	0.02738	1604.552	0.02592	1604.552	0.02987	1604.552	0.02173	1604.552	0.02759	0.0092	0.4858			0.3202	6.2561	4.0093	0.45748			2.8092	-0.33818					93	16.1	0.046	0.131	0.275	0.29969	0.09223	19.12337	17.41891			2.271	0.62866	6.5311	1.44752
614	91.48371	1605.034	0.02787	1605.034	0.02644	1605.034	0.03044	1605.034	0.02227	1605.034	0.02811	0.0093	0.45528			0.3239	3.63159	4.0094	0.45755			2.8093	-0.24663					94	16.1	0.0465	0.144	0.197	0.2953	0.0391	19.3296	17.40015			2.305	1.5625	6.5434	0.5191
612	91.48071	1605.516	0.02837	1605.516	0.02698	1605.516	0.03102	1605.516	0.02283	1605.516	0.02864	0.0094	0.36373			0.3278	4.54712	4.0095	0.45652			2.8094	-0.033					95	16.1	0.047	0.167	0.183	0.28663	-0.01436	19.53996	17.40626			2.325	0.77515	6.5653	0.5113
610	91.47008	1605.998	0.02889	1605.998	0.02756	1605.998	0.03163	1605.998	0.02341	1605.998	0.0292	0.0095	-0.39921			0.3319	3.69263	4.0096	0.45551			2.8095	0.11959					96	16.3	0.0475	0.076	0.005	0.27385	-0.06758	19.74544	17.38969			2.357	1.23291	6.573	0.88623
608	91.45513	1606.48	0.02946	1606.48	0.02821	1606.48	0.0323	1606.48	0.02404	1606.48	0.02982	0.0096	0.05855			0.3359	7.14111	4.0097	0.45493			2.8096	0.11959					97	16.1	0.048	0.033	-0.179	0.25721	-0.11999	19.95376	17.38852			2.377	0.8728	6.6127	0.97588
606	91.45089	1606.963	0.03012	1606.963	0.02897	1606.963	0.03305	1606.963	0.02474	1606.963	0.03052	0.0097	0.24166			0.3402	3.35693	4.0098	0.4555			2.8097	0.21114					98	16.2	0.0485	-0.05	-0.42	0.23698	-0.171	20.16566	17.39288			2.408	1.37634	6.6302	0.65432
604	91.44389	1607.445	0.03088	1607.445	0.02985	1607.445	0.03393	1607.445	0.02555	1607.445	0.03135	0.0098	0.72994			0.3442	4.02832	4.0099	0.45616			2.8098	0.27217					99	16.1	0.049	-0.085	-0.421	0.21352	-0.22006	20.36998	17.36915			2.428	0.58899	6.6448	0.57315
602	91.42919	1607.927	0.03174	1607.927	0.03085	1607.927	0.03492	1607.927	0.02646	1607.927	0.0323	0.0099	0.82149			0.3482	3.26538	4.01	0.45656			2.8099	0.27217					100	16.1	0.0495	-0.143	-0.433	0.18723	-0.26663	20.58261	17.38149			2.46	1.29089	6.6808	1.08496
600	91.42344	1608.409	0.03268	1608.409	0.03194	1608.409	0.03598	1608.409	0.02744	1608.409	0.03335	0.01	0.88252			0.3519	5.40161	4.0101	0.45756			2.81	0.21114							0.05	-0.187	-0.461	0.15853	-0.31022	20.79019	17.3653			2.48	0.76599	6.7179	0.75202
598	91.41982	1608.891	0.03364	1608.891	0.03306	1608.891	0.03706	1608.891	0.02843	1608.891	0.03444	0.0101	0.88252			0.3559	6.89697	4.0102	0.45756			2.8101	0.27217							0.0505	-0.192	-0.502	0.12791	-0.35034	20.99956	17.35969			2.514	1.16272	6.7267	1.34797
596	91.40515	1609.373	0.0346	1609.373	0.03418	1609.373	0.03813	1609.373	0.02942	1609.373	0.03554	0.0102	0.88252			0.3597	3.66211	4.0103	0.45739			2.8102	0.27217							0.051	-0.259	-0.641	0.09587	-0.38657	21.21314	17.36167			2.517	1.16272	6.7417	0.52459
594	91.39352	1609.855	0.03554	1609.855	0.03528	1609.855	0.03918	1609.855	0.03039	1609.855	0.03662	0.0103	0.82149			0.3602	2.2583	4.0104	0.4579			2.8103	0.27217							0.0515	-0.225	-0.739	0.06291	-0.41851	21.41913	17.34377			2.533	0.78125	6.7807	0.8471
592	91.38882	1610.338	0.03648	1610.338	0.0364	1610.338	0.04023	1610.338	0.03136	1610.338	0.03769	0.0104	0.82149			0.3637	6.62231	4.0105	0.45816			2.8104	0.30269							0.052	-0.183	-0.769	0.02958	-0.44583	21.62906	17.33312			2.565	1.62354	6.7949	1.19967
590	91.37356	1610.82	0.03745	1610.82	0.03754	1610.82	0.0413	1610.82	0.03236	1610.82	0.03878	0.0105	0.85201			0.3679	3.2959	4.0106	0.45776			2.8105	0.27217							0.0525	-0.106	-0.707	-0.00359	-0.46825	21.83443	17.30778			2.585	0.75989	6.8127	1.56505
588	91.3634	1611.302	0.03846	1611.302	0.03872	1611.302	0.04241	1611.302	0.03339	1611.302	0.03988	0.0106	0.85201			0.3719	4.11987	4.0107	0.45799			2.8106	0.30269							0.053	-0.008	-0.652	-0.03608	-0.48554	22.04037	17.2993			2.621	1.23901	6.8394	0.53858
586	91.36033	1611.784	0.03949	1611.784	0.0399	1611.784	0.04355	1611.784	0.03444	1611.784	0.04097	0.0107	0.79097			0.3759	4.82178	4.0108	0.45871			2.8107	0.33321							0.0535	0.114	-0.55	-0.06736	-0.49754	22.24952	17.29331			2.639	0.75073	6.8491	1.52078
584	91.34731	1612.266	0.0405	1612.266	0.04105	1612.266	0.04467	1612.266	0.03549	1612.266	0.04203	0.0108	0.82149			0.3799	6.62231	4.0109	0.4589			2.8108	0.36373							0.054	0.201	-0.473	-0.09696	-0.50413	22.45445	17.27766			2.668	1.28174	6.8901	0.89991
582	91.33412	1612.748	0.04147	1612.748	0.04215	1612.748	0.04574	1612.748	0.03648	1612.748	0.04303	0.0109	0.85201			0.3837	3.90625	4.011	0.45832			2.8109	0.36373							0.0545	0.305	-0.371	-0.1244	-0.50528	22.66528	17.28101			2.69	0.79956	6.9036	1.25063
580	91.32678	1613.23	0.04239	1613.23	0.04317	1613.23	0.04674	1613.23	0.03742	1613.23	0.04394	0.011	0.85201			0.3877	5.92041	4.0111	0.45828			2.811	0.42476							0.055	0.388	-0.316	-0.14926	-0.50101	22.87142	17.26074			2.725	1.28784	6.9315	0.99541
578	91.31158	1613.713	0.04328	1613.713	0.04414	1613.713	0.0477	1613.713	0.03833	1613.713	0.0448	0.0111	0.85201			0.3917	6.31714	4.0112	0.45803			2.8111	0.36373							0.0555	0.45	-0.276	-0.17115	-0.4914	23.07929	17.25689			2.745	0.75989	6.9475	0.75328
576	91.2991	1614.195	0.04423	1614.195	0.04516	1614.195	0.04871	1614.195	0.0393	1614.195	0.04569	0.0112	0.94356			0.3957	8.60596	4.0113	0.45771			2.8112	0.45528							0.056	0.559	-0.21	-0.18976	-0.47659	23.29083	17.25884			2.777	1.18713	6.9724	1.57965
574	91.29298	1614.677	0.04541	1614.677	0.04638	1614.677	0.04993	1614.677	0.04048	1614.677	0.04676	0.0113	0.97408			0.3999	4.5166	4.0114	0.45754			2.8113	0.42476							0.0565	0.616	-0.208	-0.20479	-0.45679	23.49604	17.24347			2.779	1.18713	6.9958	0.66274
572	91.27768	1615.159	0.04705	1615.159	0.04807	1615.159	0.05162	1615.159	0.04212	1615.159	0.04827	0.0114	1.00459			0.4038	4.69971	4.0115	0.45725			2.8114	0.30269							0.057	0.661	-0.207	-0.21604	-0.43226	23.70668	17.24602			2.797	0.71411	7.0473	0.61153
570	91.26362	1615.641	0.04938	1615.641	0.05046	1615.641	0.05405	1615.641	0.04447	1615.641	0.05049	0.0115	1.06563			0.4081	3.87573	4.0116	0.45768			2.8115	0.24166							0.0575	0.667	-0.235	-0.22334	-0.40331	23.91411	17.23483			2.828	1.24207	7.0682	0.88973
568	91.25306	1616.123	0.0524	1616.123	0.05367	1616.123	0.05731	1616.123	0.0476	1616.123	0.05352	0.0116	1.03511			0.4119	4.21143	4.0117	0.45799			2.8116	-0.15507							0.058	0.627	-0.282	-0.22659	-0.37031	24.12447	17.23444			2.851	0.72632	7.0831	0.68815
566	91.23786	1616.605	0.05576	1616.605	0.05733	1616.605	0.06106	1616.605	0.05117	1616.605	0.05707	0.0117	1.06563			0.4157	5.0354	4.0118	0.45789			2.8117	-2.8101							0.0585	0.529	-0.343	-0.22578	-0.33365	24.33667	17.24252			2.885	1.62659	7.1012	0.66028
564	91.22542	1617.087	0.05886	1617.087	0.06076	1617.087	0.06459	1617.087	0.05451	1617.087	0.06048	0.0118	1.15718			0.4195	5.0354	4.0119	0.4585			2.8118	-4.09184							0.059	0.418	-0.349	-0.22094	-0.29378	24.54273	17.22738			2.905	0.84839	7.1204	1.11618
562	91.21371	1617.57	0.06125	1617.57	0.06348	1617.57	0.06735	1617.57	0.05713	1617.57	0.06321	0.0119	1.15718			0.4234	3.57056	4.012	0.45881			2.8119	-4.12236							0.0595	0.28	-0.329	-0.21216	-0.25117	24.75379	17.22434			2.937	1.45874	7.1341	1.19026
560	91.19603	1618.052	0.0629	1618.052	0.06543	1618.052	0.0693	1618.052	0.059	1618.052	0.0652	0.012	1.09615			0.4271	5.37109	4.0121	0.45915			2.812	-4.06132							0.06	0.131	-0.236	-0.19962	-0.20634	24.95883	17.20678			2.959	0.84534	7.1449	0.98104
558	91.18395	1618.534	0.06404	1618.534	0.06683	1618.534	0.07067	1618.534	0.06034	1618.534	0.06664	0.0121	0.97408			0.4273	5.37109	4.0122	0.45956			2.8121	-2.56596							0.0605	-0.027	-0.036	-0.18354	-0.15981	25.16395	17.19772			2.994	1.34583	7.1767	1.41177
556	91.17152	1619.016	0.06491	1619.016	0.06793	1619.016	0.07171	1619.016	0.06138	1619.016	0.06775	0.0122	-0.09404			0.4312	5.98145	4.0123	0.45956			2.8122	-1.10112							0.061	-0.271	0.103	-0.16419	-0.11212	25.37349	17.19897			3.014	0.7843	7.1912	0.65702
554	91.15474	1619.498	0.06566	1619.498	0.06886	1619.498	0.07257	1619.498	0.06228	1619.498	0.06868	0.0123	-4.58012			0.435	6.31714	4.0124	0.45998			2.8123	-0.39921							0.0615	-0.434	0.252	-0.14189	-0.06382	25.57954	17.19036			3.045	1.53809	7.2179	0.58024
552	91.14066	1619.98	0.06637	1619.98	0.06972	1619.98	0.07334	1619.98	0.06311	1619.98	0.06953	0.0124	-3.93925			0.4383	6.68335	4.0125	0.45934			2.8124	-0.15507							0.062	-0.545	0.442	-0.11703	-0.01545	25.78931	17.19418			3.065	0.89722	7.2275	1.25214
550	91.12577	1620.462	0.06708	1620.462	0.07053	1620.462	0.07406	1620.462	0.0639	1620.462	0.07032	0.0125	-1.31474			0.4385	6.68335	4.0126	0.45842			2.8125	-0.09404							0.0625	-0.579	0.581	-0.09001	0.03243	25.99594	17.18316			3.097	1.34583	7.2378	0.64241
548	91.10857	1620.945	0.06781	1620.945	0.07133	1620.945	0.07477	1620.945	0.06469	1620.945	0.07109	0.0126	-3.23735			0.4423	7.38525	4.0127	0.4585			2.8126	-0.00248							0.063	-0.571	0.609	-0.06128	0.0793	26.20358	17.1823			3.118	0.79041	7.2669	0.63893
546	91.09388	1621.427	0.06858	1621.427	0.07214	1621.427	0.07551	1621.427	0.06551	1621.427	0.07189	0.0127	-1.98613			0.4427	7.38525	4.0128	0.45924			2.8127	0.05855							0.0635	-0.455	0.656	-0.03129	0.12464	26.41418	17.17577			3.154	1.40381	7.2882	0.69549
544	91.07656	1621.909	0.06942	1621.909	0.07299	1621.909	0.0763	1621.909	0.06638	1621.909	0.07274	0.0128	-0.39921			0.4433	2.10571	4.0129	0.45904			2.8128	0.05855							0.064	-0.343	0.646	-5.29E-04	0.16795	26.62076	17.16437			3.172	0.76904	7.3024	1.20326
542	91.05916	1622.391	0.0703	1622.391	0.07387	1622.391	0.07717	1622.391	0.06731	1622.391	0.07367	0.0129	0.27217			0.4463	5.21851	4.013	0.45901			2.8129	-0.00248							0.0645	-0.226	0.647	0.03051	0.20879	26.83278	17.16844			3.205	1.49231	7.3198	0.84554
540	91.04468	1622.873	0.07112	1622.873	0.07469	1622.873	0.07804	1622.873	0.06822	1622.873	0.0746	0.013	0.54683			0.4466	5.21851	4.0131	0.45867			2.813	0.02803							0.065	-0.129	0.628	0.06135	0.24671	27.03942	17.15618			3.225	0.76904	7.3367	1.47497
538	91.02759	1623.355	0.07176	1623.355	0.07533	1623.355	0.07877	1623.355	0.06897	1623.355	0.07538	0.0131	0.57735			0.4506	5.73731	4.0132	0.45843			2.8131	-0.033							0.0655	-0.035	0.603	0.09149	0.28133	27.24926	17.15558			3.257	1.23291	7.3454	0.72035
536	91.01	1623.837	0.07212	1623.837	0.07566	1623.837	0.07921	1623.837	0.06941	1623.837	0.07587	0.0132	0.60787			0.454	4.94385	4.0133	0.45781			2.8132	-0.06352							0.066	0.078	0.567	0.12049	0.31232	27.46271	17.15992			3.277	0.81482	7.3643	0.72402
534	90.99151	1624.319	0.07217	1624.319	0.07567	1624.319	0.07931	1624.319	0.06952	1624.319	0.07601	0.0133	0.6689			0.4583	4.05884	4.0134	0.45735			2.8133	-0.21611							0.0665	0.098	0.446	0.14788	0.33937	27.66734	17.13643			3.305	1.26953	7.3803	0.72713
532	90.97099	1624.802	0.07198	1624.802	0.0754	1624.802	0.07912	1624.802	0.06934	1624.802	0.07586	0.0134	0.79097			0.462	3.69263	4.0135	0.45727			2.8134	-0.06352							0.067	0.087	0.327	0.17328	0.36223	27.87968	17.14329			3.331	0.83008	7.4175	1.15858
530	90.95367	1625.284	0.07164	1625.284	0.07495	1625.284	0.07873	1625.284	0.06897	1625.284	0.0755	0.0135	0.76045			0.466	7.69043	4.0136	0.45738			2.8135	0.1501							0.0675	0.042	0.159	0.19629	0.38072	28.08383	17.12329			3.365	1.43738	7.4441	1.31715
528	90.93722	1625.766	0.07119	1625.766	0.07439	1625.766	0.07818	1625.766	0.06847	1625.766	0.07499	0.0136	0.69942			0.4697	3.8147	4.0137	0.45701			2.8136	0.1501							0.068	-0.004	-0.005	0.2166	0.39469	28.28993	17.11538			3.383	0.63782	7.4756	1.18868
526	90.91735	1626.248	0.07068	1626.248	0.07373	1626.248	0.07752	1626.248	0.06787	1626.248	0.07439	0.0137	0.69942			0.4736	5.37109	4.0138	0.45713			2.8137	0.24166							0.0685	-0.062	-0.199	0.23391	0.40406	28.49956	17.11703			3.417	1.23291	7.4946	1.25361
524	90.89733	1626.73	0.07011	1626.73	0.07301	1626.73	0.07678	1626.73	0.0672	1626.73	0.07373	0.0138	0.76045			0.4775	5.61524	4.0139	0.45716			2.8138	0.33321							0.069	-0.12	-0.383	0.248	0.40881	28.70514	17.10183			3.437	0.83313	7.536	0.76854
522	90.87879	1627.212	0.06946	1627.212	0.07221	1627.212	0.07594	1627.212	0.06645	1627.212	0.07301	0.0139	0.76045			0.4814	6.13403	4.014	0.45721			2.8139	0.27217							0.0695	-0.169	-0.571	0.25869	0.40895	28.9145	17.10843			3.465	1.24207	7.5516	0.58606
520	90.85795	1627.694	0.06873	1627.694	0.07135	1627.694	0.07501	1627.694	0.06562	1627.694	0.07225	0.014	0.76045			0.4854	7.69043	4.0141	0.45679			2.814	0.30269							0.07	-0.195	-0.72	0.26587	0.40458	29.12112	17.09682			3.468	1.24207	7.5611	0.83159
518	90.83737	1628.177	0.06792	1628.177	0.07045	1628.177	0.07403	1628.177	0.06472	1628.177	0.07145	0.0141	0.88252			0.4891	3.54004	4.0142	0.45662			2.8141	0.30269							0.0705	-0.17	-0.824	0.26948	0.39582	29.3282	17.08952			3.474	1.24207	7.5774	1.10308
516	90.81762	1628.659	0.06707	1628.659	0.06954	1628.659	0.07304	1628.659	0.0638	1628.659	0.07064	0.0142	0.88252			0.4934	6.74439	4.0143	0.45678			2.8142	0.33321							0.071	-0.179	-0.964	0.26953	0.38286	29.53897	17.09346			3.491	0.89111
514	90.79824	1629.141	0.06622	1629.141	0.06866	1629.141	0.07208	1629.141	0.06288	1629.141	0.06983	0.0143	0.88252			0.4969	5.06592	4.0144	0.45692			2.8143	0.36373							0.0715	-0.133	-0.97	0.26607	0.36593	29.74557	17.08417			3.525	1.46789
512	90.77824	1629.623	0.06539	1629.623	0.06781	1629.623	0.07118	1629.623	0.062	1629.623	0.06904	0.0144	0.88252			0.5008	5.31006	4.0145	0.45704			2.8144	0.33321							0.072	-0.091	-0.903	0.25923	0.34529	29.95654	17.09103			3.545	0.86975
510	90.75485	1630.105	0.06461	1630.105	0.06702	1630.105	0.07035	1630.105	0.06118	1630.105	0.06826	0.0145	0.85201			0.5048	4.91333	4.0146	0.45752			2.8145	0.33321							0.0725	-0.035	-0.764	0.24918	0.32128	30.16418	17.08322			3.581	1.23291
508	90.73316	1630.587	0.06388	1630.587	0.06626	1630.587	0.06957	1630.587	0.0604	1630.587	0.0675	0.0146	0.91304			0.5088	4.11987	4.0147	0.45851			2.8146	0.33321							0.073	0.017	-0.547	0.23617	0.29422	30.37426	17.08239			3.6	0.74768
506	90.71121	1631.069	0.06318	1631.069	0.06553	1631.069	0.06884	1631.069	0.05966	1631.069	0.06674	0.0147	0.85201			0.5126	8.39233	4.0148	0.45895			2.8147	0.36373							0.0735	0.093	-0.3	0.22045	0.26451	30.58708	17.0877			3.634	1.15967
504	90.68915	1631.552	0.0625	1631.552	0.06481	1631.552	0.06814	1631.552	0.05897	1631.552	0.06597	0.0148	0.85201			0.5131	2.01416	4.0149	0.45903			2.8148	0.33321							0.074	0.167	-0.112	0.20235	0.23254	30.79312	17.06765			3.654	0.73547
502	90.66812	1632.034	0.06185	1632.034	0.0641	1632.034	0.06745	1632.034	0.05832	1632.034	0.06517	0.0149	0.88252			0.5156	3.2959	4.015	0.45861			2.8149	0.39424							0.0745	0.244	0.088	0.18222	0.19874	31.00414	17.07181			3.685	1.41296
500	90.64465	1632.516	0.06121	1632.516	0.06339	1632.516	0.06677	1632.516	0.05771	1632.516	0.06434	0.015	0.94356			0.5163	3.2959	4.0151	0.45926			2.815	0.39424							0.075	0.307	0.212	0.16045	0.16355	31.20878	17.05095			3.707	0.83313
498	90.62334	1632.998	0.06059	1632.998	0.06268	1632.998	0.06607	1632.998	0.05715	1632.998	0.06348	0.0151	0.91304			0.5206	5.58472	4.0152	0.45943			2.8151	0.39424							0.0755	0.316	0.355	0.13745	0.12742	31.41408	17.04404			3.741	1.51672
496	90.59938	1633.48	0.06	1633.48	0.06199	1633.48	0.06536	1633.48	0.05665	1633.48	0.06257	0.0152	0.94356			0.5245	6.01196	4.0153	0.45948			2.8152	0.27217							0.076	0.372	0.539	0.11365	0.09078	31.62384	17.04602			3.759	0.66834
494	90.57861	1633.962	0.05942	1633.962	0.06132	1633.962	0.06463	1633.962	0.05622	1633.962	0.06162	0.0153	1.00459			0.5283	7.17163	4.0154	0.45889			2.8153	0.11959							0.0765	0.371	0.631	0.08947	0.0541	31.82774	17.02722			3.794	1.28479
492	90.55717	1634.444	0.05887	1634.444	0.06067	1634.444	0.06386	1634.444	0.05585	1634.444	0.06065	0.0154	1.00459			0.5323	6.62231	4.0155	0.45829			2.8154	-0.5518							0.077	0.364	0.725	0.06534	0.01781	32.0392	17.04096			3.814	0.73547
490	90.53495	1634.927	0.05831	1634.927	0.06005	1634.927	0.06308	1634.927	0.05552	1634.927	0.05972	0.0155	1.03511			0.5359	7.1106	4.0156	0.45774			2.8155	-3.8477							0.0775	0.323	0.767	0.04171	-0.01766	32.2454	17.03093			3.845	1.64795
488	90.5107	1635.409	0.05773	1635.409	0.05942	1635.409	0.06233	1635.409	0.05512	1635.409	0.05895	0.0156	1.06563			0.5399	5.64575	4.0157	0.45727			2.8156	-6.22807							0.078	0.27	0.806	0.01897	-0.05191	32.45312	17.02549			3.866	0.75073
486	90.48392	1635.891	0.05713	1635.891	0.05879	1635.891	0.06168	1635.891	0.05457	1635.891	0.05848	0.0157	1.06563			0.5443	8.30078	4.0158	0.45714			2.8157	-4.3665							0.0785	0.183	0.825	-0.00248	-0.08454	32.66472	17.03452			3.901	1.26648
484	90.4598	1636.373	0.05656	1636.373	0.05816	1636.373	0.06119	1636.373	0.05388	1636.373	0.05829	0.0158	0.97408			0.548	5.34058	4.0159	0.4579			2.8158	-3.81718							0.079	0.104	0.83	-0.02227	-0.11522	32.87103	17.02358			3.905	1.26648
482	90.43224	1636.855	0.05606	1636.855	0.05757	1636.855	0.06081	1636.855	0.05316	1636.855	0.05821	0.0159	0.27217			0.552	8.27026	4.016	0.45885			2.8159	-2.41337							0.0795	0.044	0.717	-0.04008	-0.1436	33.08145	17.02981			3.921	0.75073
480	90.40853	1637.337	0.05564	1637.337	0.05705	1637.337	0.06048	1637.337	0.05252	1637.337	0.05812	0.016	-3.63408			0.5557	5.18799	4.0161	0.45964			2.816	-1.80302							0.08	0.032	0.372	-0.05562	-0.1694	33.28978	17.0209			3.954	1.50146
478	90.38204	1637.819	0.05529	1637.819	0.05659	1637.819	0.06016	1637.819	0.05198	1637.819	0.05797	0.0161	-4.85478			0.5564	2.01416	4.0162	0.45949			2.8161	-0.79594							0.0805	0.036	0.088	-0.06864	-0.19237	33.49899	17.01695			3.974	0.7843
476	90.3548	1638.302	0.05498	1638.302	0.05617	1638.302	0.05985	1638.302	0.05151	1638.302	0.05777	0.0162	-1.37578			0.5597	6.65283	4.0163	0.45889			2.8162	-0.39921							0.081	0.005	-0.07	-0.07895	-0.21229	33.71271	17.02574			4.005	1.55029
474	90.32727	1638.784	0.0547	1638.784	0.05579	1638.784	0.05954	1638.784	0.0511	1638.784	0.05753	0.0163	-3.02373			0.5635	6.65283	4.0164	0.45845			2.8163	-0.21611							0.0815	-0.019	-0.211	-0.08641	-0.22899	33.91894	17.01131			4.028	0.76599
472	90.29888	1639.266	0.05442	1639.266	0.05542	1639.266	0.05923	1639.266	0.05071	1639.266	0.05727	0.0164	-2.74907			0.5674	6.65283	4.0165	0.45804			2.8164	-0.09404							0.082	-0.048	-0.204	-0.09093	-0.24236	34.12942	17.01484			4.06	1.58997
470	90.26984	1639.748	0.05415	1639.748	0.05507	1639.748	0.05893	1639.748	0.05033	1639.748	0.05699	0.0165	-1.65043			0.5712	5.52368	4.0166	0.45867			2.8165	-0.12456							0.0825	-0.118	-0.088	-0.09248	-0.25231	34.33382	16.99126			4.062	1.58997
468	90.21897	1640.23	0.05387	1640.23	0.05472	1640.23	0.05863	1640.23	0.04995	1640.23	0.05669	0.0166	-0.94853			0.5751	6.56128	4.0167	0.45949			2.8166	-0.033							0.083	-0.187	0.014	-0.09107	-0.25881	34.54038	16.98412			4.065	1.58997
466	90.17684	1640.712	0.0536	1640.712	0.05438	1640.712	0.05834	1640.712	0.04958	1640.712	0.05638	0.0167	-0.00248			0.5791	8.27026	4.0168	0.45889			2.8167	-0.06352							0.0835	-0.183	0.147	-0.08681	-0.26186	34.74949	16.98627			4.08	0.57983
464	90.15494	1641.194	0.05333	1641.194	0.05405	1641.194	0.05806	1641.194	0.04922	1641.194	0.05606	0.0168	0.30269			0.5829	3.17383	4.0169	0.45824			2.8168	-0.09404							0.084	-0.157	0.162	-0.07981	-0.26151	34.95444	16.97544			4.117	1.31226
462	90.13045	1641.676	0.05308	1641.676	0.05374	1641.676	0.05781	1641.676	0.04888	1641.676	0.05574	0.0169	0.30269			0.5864	5.21851	4.017	0.4571			2.8169	-0.18559							0.0845	-0.116	0.229	-0.07026	-0.25788	35.16489	16.98			4.136	0.7843
460	90.10669	1642.159	0.05285	1642.159	0.05346	1642.159	0.05757	1642.159	0.04859	1642.159	0.05543	0.017	0.24166			0.5907	7.93457	4.0171	0.45663			2.817	-0.30766							0.085	-0.076	0.341	-0.0584	-0.25108	35.37068	16.968			4.165	1.59302
458	90.0804	1642.641	0.05264	1642.641	0.05319	1642.641	0.05734	1642.641	0.04835	1642.641	0.05512	0.0171	0.18062			0.5943	4.54712	4.0172	0.45707			2.8171	-1.00957							0.0855	-0.054	0.359	-0.04452	-0.24129	35.57922	16.96944			4.225	1.65711
456	90.05207	1643.123	0.05243	1643.123	0.05293	1643.123	0.05712	1643.123	0.04815	1643.123	0.05479	0.0172	0.30269			0.5984	8.05664	4.0173	0.45726			2.8172	-0.42973							0.086	0.014	0.404	-0.02892	-0.22873	35.78976	16.97013			4.245	0.80566
454	90.03034	1643.605	0.05223	1643.605	0.05268	1643.605	0.05689	1643.605	0.048	1643.605	0.05444	0.0173	-0.06352			0.6027	3.96729	4.0174	0.45729			2.8173	0.08907							0.0865	0.017	0.308	-0.01196	-0.21364	35.99579	16.96014			4.281	1.5625
452	90.00708	1644.087	0.05203	1644.087	0.05241	1644.087	0.05664	1644.087	0.04789	1644.087	0.05403	0.0174	-0.58232			0.6063	7.01904	4.0175	0.45728			2.8174	0.1501							0.087	0.032	0.188	0.00598	-0.19628	36.20814	16.96948			4.3	0.79651
450	89.9833	1644.569	0.05186	1644.569	0.05214	1644.569	0.05637	1644.569	0.04785	1644.569	0.05354	0.0175	-0.06352			0.6103	5.49316	4.0176	0.45729			2.8175	0.24166							0.0875	0.019	0.016	0.02451	-0.17694	36.41508	16.95573			4.334	1.20544
448	89.95692	1645.051	0.05175	1645.051	0.05189	1645.051	0.05609	1645.051	0.04792	1645.051	0.05297	0.0176	0.51631			0.614	6.5918	4.0177	0.45744			2.8176	0.21114							0.088	-0.027	-0.185	0.04321	-0.15594	36.62436	16.95668			4.354	0.73242
446	89.92589	1645.534	0.05178	1645.534	0.05171	1645.534	0.05582	1645.534	0.04812	1645.534	0.05234	0.0177	0.79097			0.6181	7.65991	4.0178	0.45711			2.8177	0.21114							0.0885	-0.077	-0.376	0.06166	-0.13361	36.83766	16.96068			4.385	1.47095
444	89.89643	1646.016	0.05199	1646.016	0.05168	1646.016	0.05562	1646.016	0.04847	1646.016	0.05175	0.0178	0.88252			0.6219	5.46265	4.0179	0.45627			2.8178	0.27217							0.089	-0.128	-0.534	0.07944	-0.11029	37.04331	16.94034			4.405	0.83008
442	89.86499	1646.498	0.05234	1646.498	0.05185	1646.498	0.05554	1646.498	0.04884	1646.498	0.05139	0.0179	0.91304			0.6255	5.0354	4.018	0.45607			2.8179	0.27217							0.0895	-0.18	-0.696	0.09616	-0.08631	37.25398	16.94754			4.441	1.2085
440	89.83772	1646.98	0.05263	1646.98	0.05211	1646.98	0.05557	1646.98	0.04898	1646.98	0.05141	0.018	0.88252			0.6261	2.0752	4.0181	0.45586			2.818	0.27217							0.09	-0.222	-0.826	0.11142	-0.06204	37.45821	16.92494			4.458	0.8667
438	89.80232	1647.462	0.05266	1647.462	0.05226	1647.462	0.05558	1647.462	0.04874	1647.462	0.05168	0.0181	0.88252			0.6292	4.88281	4.0182	0.45535			2.8181	0.24166							0.0905	-0.203	-0.877	0.12485	-0.03782	37.66411	16.91647			4.485	1.27564
436	89.76878	1647.944	0.0524	1647.944	0.0522	1647.944	0.0555	1647.944	0.0482	1647.944	0.05194	0.0182	0.82149			0.6332	5.00488	4.0183	0.45559			2.8182	0.27217							0.091	-0.217	-0.919	0.13612	-0.01397	37.87334	16.91808			4.51	0.84228
434	89.73599	1648.426	0.05197	1648.426	0.05197	1648.426	0.05531	1648.426	0.04758	1648.426	0.05205	0.0183	0.85201			0.6372	5.70679	4.0184	0.45598			2.8183	0.30269							0.0915	-0.162	-0.899	0.14492	0.00917	38.07846	16.90064			4.545	1.64185
432	89.70392	1648.908	0.05151	1648.908	0.05165	1648.908	0.05505	1648.908	0.047	1648.908	0.052	0.0184	0.79097			0.641	6.5918	4.0185	0.45624			2.8184	0.30269							0.092	-0.082	-0.863	0.15099	0.03129	38.28838	16.90761			4.562	0.60425
430	89.67029	1649.391	0.05108	1649.391	0.05131	1649.391	0.05475	1649.391	0.04651	1649.391	0.05181	0.0185	0.82149			0.6453	3.69263	4.0186	0.45686			2.8185	0.33321							0.0925	0.019	-0.79	0.15414	0.05211	38.49438	16.89864			4.594	1.19019
428	89.635	1649.873	0.05072	1649.873	0.05096	1649.873	0.05443	1649.873	0.04611	1649.873	0.05151	0.0186	0.85201			0.6491	6.28662	4.0187	0.45741			2.8186	0.39424							0.093	0.128	-0.657	0.15418	0.07136	38.70319	16.89837			4.614	0.70801
426	89.59772	1650.355	0.05044	1650.355	0.05061	1650.355	0.05409	1650.355	0.04582	1650.355	0.05111	0.0187	0.82149			0.6529	7.14111	4.0188	0.45745			2.8187	0.39424							0.0935	0.26	-0.482	0.15102	0.0888	38.91327	16.90367			4.645	1.64185
424	89.55191	1650.837	0.05025	1650.837	0.05027	1650.837	0.05371	1650.837	0.04565	1650.837	0.05059	0.0188	0.85201			0.6567	2.56348	4.0189	0.45683			2.8188	0.42476							0.094	0.358	-0.323	0.14461	0.10422	39.12014	16.89539			4.666	0.77209
422	89.50939	1651.319	0.05018	1651.319	0.04992	1651.319	0.05329	1651.319	0.04564	1651.319	0.04993	0.0189	0.85201			0.6606	4.45557	4.019	0.4561			2.8189	0.42476							0.0945	0.445	-0.165	0.13495	0.11745	39.33173	16.90434			4.7	1.23901
420	89.46675	1651.801	0.05029	1651.801	0.04958	1651.801	0.05282	1651.801	0.04587	1651.801	0.04912	0.019	0.91304			0.6644	4.02832	4.0191	0.45561			2.819	0.39424							0.095	0.495	0.006	0.1221	0.12833	39.53893	16.89378			4.72	0.8606
418	89.41468	1652.283	0.05059	1652.283	0.04931	1652.283	0.05234	1652.283	0.04641	1652.283	0.04827	0.0191	0.91304			0.6685	8.05664	4.0192	0.45509			2.8191	0.33321							0.0955	0.483	0.217	0.10619	0.13676	39.74966	16.89702			4.754	1.53198
416	89.36557	1652.766	0.05098	1652.766	0.04922	1652.766	0.05202	1652.766	0.04717	1652.766	0.04778	0.0192	0.94356			0.669	2.19727	4.0193	0.45478			2.8192	0.1501							0.096	0.49	0.448	0.08739	0.14267	39.96328	16.90404			4.776	0.68359
414	89.31543	1653.248	0.05116	1653.248	0.04935	1653.248	0.05205	1653.248	0.04765	1653.248	0.04806	0.0193	1.00459			0.6724	3.35693	4.0194	0.45422			2.8193	-0.09404							0.0965	0.424	0.654	0.06593	0.14603	40.16887	16.891			4.805	1.48926
412	89.26037	1653.73	0.05096	1653.73	0.04952	1653.73	0.05229	1653.73	0.04749	1653.73	0.04887	0.0194	1.03511			0.6763	5.61523	4.0195	0.454			2.8194	-4.00029							0.097	0.337	0.863	0.04209	0.14683	40.38005	16.89331			4.829	0.77515
410	89.2033	1654.212	0.05047	1654.212	0.04953	1654.212	0.05248	1654.212	0.04689	1654.212	0.04961	0.0195	1.03511			0.6805	6.50024	4.0196	0.45443			2.8195	-4.03081							0.0975	0.203	1.007	0.01619	0.14511	40.58379	16.87606			4.861	1.58691
408	89.18398	1654.694	0.04989	1654.694	0.04937	1654.694	0.0525	1654.694	0.04616	1654.694	0.05001	0.0196	1.06563			0.6846	4.79126	4.0197	0.45505			2.8196	-5.55668							0.098	0.044	1.143	-0.0114	0.14095	40.78943	16.87169			4.881	0.78735
406	89.12851	1655.176	0.04934	1655.176	0.0491	1655.176	0.0524	1655.176	0.04546	1655.176	0.05012	0.0197	1.12667			0.6884	3.479	4.0198	0.45559			2.8197	-2.41337							0.0985	-0.159	1.287	-0.04029	0.13447	40.9996	16.87426			4.918	1.21155
404	89.0567	1655.658	0.04883	1655.658	0.04876	1655.658	0.05221	1655.658	0.04482	1655.658	0.05005	0.0198	1.09615			0.6924	4.79126	4.0199	0.45559			2.8198	-2.41337							0.099	-0.339	1.354	-0.07006	0.12579	41.20465	16.86393			4.936	0.75989
402	88.9844	1656.141	0.04836	1656.141	0.0484	1656.141	0.05197	1656.141	0.04425	1656.141	0.04986	0.0199	0.88252			0.6961	4.21143	4.02	0.45553			2.8199	-1.34526							0.0995	-0.476	1.229	-0.10026	0.11509	41.41482	16.87352			4.965	1.2085
400	88.91075	1656.623	0.04794	1656.623	0.04803	1656.623	0.05171	1656.623	0.04374	1656.623	0.04961	0.02	-1.31474			0.7001	7.20215	4.0201	0.45535			2.82	-0.58232							0.1	-0.565	0.909	-0.13043	0.10258	41.62164	16.86542			4.989	0.73242
398	88.83847	1657.105	0.04756	1657.105	0.04768	1657.105	0.05143	1657.105	0.04329	1657.105	0.04932	0.0201	-4.39702			0.704	3.50952	4.0202	0.45519			2.8201	-0.21611							0.1005	-0.57	0.468	-0.16011	0.08848	41.82821	16.8587			5.018	1.57166
396	88.7714	1657.587	0.04723	1657.587	0.04735	1657.587	0.05116	1657.587	0.0429	1657.587	0.04903	0.0202	-3.6646			0.7077	5.82886	4.0203	0.4557			2.8202	-0.00248							0.101	-0.582	0.096	-0.18884	0.07303	42.03913	16.87061			5.04	0.8606
394	88.71052	1658.069	0.04692	1658.069	0.04703	1658.069	0.05087	1658.069	0.04255	1658.069	0.04874	0.0203	-2.16923			0.7115	6.13403	4.0204	0.45582			2.8203	0.02803							0.1015	-0.531	-0.105	-0.21616	0.0565	42.24544	16.85524			5.074	1.32751
392	88.66561	1658.551	0.04664	1658.551	0.04672	1658.551	0.05057	1658.551	0.04223	1658.551	0.04844	0.0204	-2.93217			0.7156	4.5166	4.0205	0.45607			2.8204	0.05855							0.102	-0.417	-0.169	-0.24164	0.03917	42.45709	16.86755			5.092	0.74158
390	88.64459	1659.033	0.04638	1659.033	0.04642	1659.033	0.05025	1659.033	0.04191	1659.033	0.04812	0.0205	-1.74199			0.7195	6.34766	4.0206	0.45634			2.8205	-0.033							0.1025	-0.302	-0.148	-0.26488	0.02134	42.66444	16.85667			5.125	1.32751
388	88.53372	1659.516	0.04612	1659.516	0.0461	1659.516	0.04991	1659.516	0.0416	1659.516	0.04778	0.0206	-0.82646			0.7233	5.49316	4.0207	0.45618			2.8206	-0.00248							0.103	-0.143	0.006	-0.28549	0.00329	42.87536	16.85869			5.146	0.77515
386	88.41893	1659.998	0.04586	1659.998	0.04578	1659.998	0.04955	1659.998	0.04127	1659.998	0.04741	0.0207	-0.21611			0.7274	5.34058	4.0208	0.45496			2.8207	-0.06352							0.1035	-0.01	0.027	-0.30313	-0.01467	43.08667	16.8612			5.178	1.63574
384	88.30021	1660.48	0.04562	1660.48	0.04546	1660.48	0.04919	1660.48	0.04094	1660.48	0.04703	0.0208	0.18062			0.7313	7.20215	4.0209	0.45349			2.8208	-0.24663							0.104	0.099	0.035	-0.3175	-0.03224	43.29312	16.84698			5.198	0.85449
382	88.17757	1660.962	0.04541	1660.962	0.04517	1660.962	0.04883	1660.962	0.04061	1660.962	0.04663	0.0209	0.33321			0.7353	2.89917	4.021	0.4528			2.8209	-0.70439							0.1045	0.223	0.033	-0.32836	-0.04913	43.50402	16.84905			5.229	1.25732
380	88.05101	1661.444	0.04522	1661.444	0.04491	1661.444	0.0485	1661.444	0.04031	1661.444	0.04626	0.021	0.30269			0.739	6.16455	4.0211	0.45284			2.821	-0.24663							0.105	0.338	0.048	-0.33551	-0.06506	43.70862	16.83533			5.234	1.25732
378	87.92053	1661.926	0.04504	1661.926	0.04468	1661.926	0.04819	1661.926	0.04004	1661.926	0.04594	0.0211	0.33321			0.7429	6.86646	4.0212	0.45295			2.8211	0.08907							0.1055	0.44	0.135	-0.33881	-0.07974	43.915	16.8325			5.251	0.82703
376	87.78612	1662.408	0.04485	1662.408	0.04445	1662.408	0.04791	1662.408	0.03978	1662.408	0.04569	0.0212	0.4858			0.7469	7.04956	4.0213	0.45361			2.8212	0.1501							0.106	0.548	0.162	-0.33817	-0.09294	44.12363	16.82443			5.282	1.4801
374	87.64779	1662.891	0.04461	1662.891	0.04418	1662.891	0.04763	1662.891	0.0395	1662.891	0.0455	0.0213	0.36373			0.7508	4.76074	4.0214	0.45407			2.8213	0.1501							0.1065	0.615	0.05	-0.33358	-0.10441	44.32881	16.82078			5.304	0.84228
372	87.50554	1663.373	0.0443	1663.373	0.04385	1663.373	0.04735	1663.373	0.03918	1663.373	0.04532	0.0214	-0.15507			0.7547	7.2937	4.0215	0.45384			2.8214	0.18062							0.107	0.624	-0.269	-0.32508	-0.11394	44.53905	16.83209			5.338	1.51062
370	87.35937	1663.855	0.04394	1663.855	0.04347	1663.855	0.04705	1663.855	0.03882	1663.855	0.0451	0.0215	-0.49077			0.7576	4.15039	4.0216	0.45462			2.8215	0.24166							0.1075	0.633	-0.619	-0.31276	-0.12134	44.74574	16.82237			5.358	0.8606
368	87.20927	1664.337	0.04356	1664.337	0.04307	1664.337	0.04674	1664.337	0.03843	1664.337	0.04483	0.0216	-0.09404			0.7581	4.15039	4.0217	0.45497			2.8216	0.18062							0.108	0.576	-0.942	-0.29679	-0.12647	44.95322	16.82211			5.386	1.31836
366	87.05525	1664.819	0.04319	1664.819	0.04266	1664.819	0.04642	1664.819	0.03804	1664.819	0.04451	0.0217	0.57735			0.7583	4.15039	4.0218	0.45391			2.8217	0.24166							0.1085	0.489	-1.083	-0.27737	-0.12918	45.1648	16.8288			5.389	1.31836
364	86.89731	1665.301	0.04286	1665.301	0.04228	1665.301	0.04611	1665.301	0.03766	1665.301	0.04414	0.0218	0.85201			0.7585	4.15039	4.0219	0.45271			2.8218	0.21114							0.109	0.373	-1.174	-0.25478	-0.12939	45.37066	16.82228			5.394	1.31836
362	86.73545	1665.783	0.04256	1665.783	0.04192	1665.783	0.04579	1665.783	0.0373	1665.783	0.04374	0.0219	0.85201			0.7589	4.15039	4.022	0.45235			2.8219	0.27217							0.1095	0.223	-1.319	-0.22933	-0.12704	45.58166	16.82783			5.411	0.81482
360	86.56966	1666.265	0.0423	1666.265	0.04158	1666.265	0.04547	1666.265	0.03696	1666.265	0.0433	0.022	0.88252			0.7617	6.43921	4.0221	0.45192			2.822	0.27217							0.11	0.025	-1.37	-0.20138	-0.12209	45.79004	16.82502			5.442	1.52283
358	86.39995	1666.748	0.04208	1666.748	0.04127	1666.748	0.04512	1666.748	0.03664	1666.748	0.04283	0.0221	0.91304			0.7619	6.43921	4.0222	0.45238			2.8221	0.30269							0.1105	-0.192	-1.267	-0.17133	-0.11455	45.99975	16.8245			5.464	0.82397
356	86.22632	1667.23	0.04188	1667.23	0.04096	1667.23	0.04476	1667.23	0.03635	1667.23	0.04233	0.0222	0.82149			0.7622	6.43921	4.0223	0.45278			2.8222	0.33321							0.111	-0.421	-1.12	-0.1396	-0.10447	46.21304	16.83134			5.498	1.41602
354	86.04877	1667.712	0.04171	1667.712	0.04066	1667.712	0.04438	1667.712	0.03608	1667.712	0.04181	0.0223	0.82149			0.7662	7.32422	4.0224	0.45288			2.8223	0.36373							0.1115	-0.525	-0.917	-0.10666	-0.09192	46.41915	16.81669			5.52	0.73242
352	85.86729	1668.194	0.04154	1668.194	0.04036	1668.194	0.04399	1668.194	0.03586	1668.194	0.04129	0.0224	0.76045			0.7701	6.46973	4.0225	0.4532			2.8224	0.36373							0.112	-0.557	-0.644	-0.07297	-0.07701	46.6291	16.82009			5.554	1.23901
350	85.6819	1668.676	0.04137	1668.676	0.04007	1668.676	0.04362	1668.676	0.03569	1668.676	0.0408	0.0225	0.79097			0.7741	7.65991	4.0226	0.45343			2.8225	0.39424							0.1125	-0.574	-0.362	-0.03901	-0.05988	46.83373	16.80365			5.558	1.23901
348	85.49258	1669.158	0.04118	1669.158	0.03979	1669.158	0.0433	1669.158	0.03557	1669.158	0.04038	0.0226	0.79097			0.778	5.92041	4.0227	0.45307			2.8226	0.45528							0.113	-0.49	0.063	-0.00526	-0.0407	47.03923	16.79976			5.574	0.73547
346	85.29933	1669.64	0.04095	1669.64	0.03953	1669.64	0.04303	1669.64	0.03546	1669.64	0.04005	0.0227	0.79097			0.7818	6.80542	4.0228	0.45284			2.8227	0.36373							0.1135	-0.407	0.499	0.0278	-0.01968	47.24983	16.80396			5.606	1.38855
344	85.10217	1670.123	0.04067	1670.123	0.03926	1670.123	0.04278	1670.123	0.0353	1670.123	0.03981	0.0228	0.79097			0.7858	5.76782	4.0229	0.4523			2.8228	0.18062							0.114	-0.366	0.882	0.05971	0.00297	47.45379	16.79349			5.628	0.87891
342	84.90108	1670.605	0.04034	1670.605	0.03897	1670.605	0.0425	1670.605	0.03505	1670.605	0.0396	0.0229	0.82149			0.7899	6.62232	4.023	0.45171			2.8229	-0.12456							0.1145	-0.266	1.239	0.09003	0.02698	47.66476	16.80822			5.661	1.51978
340	84.69607	1671.087	0.03999	1671.087	0.03863	1671.087	0.0422	1671.087	0.03473	1671.087	0.03939	0.023	0.88252			0.7937	6.62232	4.0231	0.45122			2.823	-3.69511							0.115	-0.194	1.528	0.11835	0.05211	47.87245	16.79754			5.681	0.86975
338	84.48714	1671.569	0.03964	1671.569	0.03827	1671.569	0.04187	1671.569	0.03436	1671.569	0.03916	0.0231	0.88252			0.794	6.62232	4.0232	0.45028			2.8231	-6.59428							0.1155	-0.197	1.85	0.14429	0.07805	48.0781	16.79172			5.718	1.29089
336	84.27428	1672.051	0.0393	1672.051	0.0379	1672.051	0.04154	1672.051	0.03397	1672.051	0.0389	0.0232	0.88252			0.7979	7.2937	4.0233	0.44986			2.8232	-2.65752							0.116	-0.134	2.018	0.16752	0.1045	48.29059	16.80377			5.736	0.71716
334	84.05751	1672.533	0.03899	1672.533	0.03754	1672.533	0.04122	1672.533	0.0336	1672.533	0.0386	0.0233	0.97408			0.8022	4.3335	4.0234	0.44969			2.8233	-3.3289							0.1165	-0.139	1.86	0.18774	0.13117	48.49618	16.79073			5.766	1.36719
332	83.83681	1673.015	0.03872	1673.015	0.0372	1673.015	0.04094	1673.015	0.03327	1673.015	0.03829	0.0234	1.00459			0.8063	5.40161	4.0235	0.44977			2.8234	-2.87114							0.117	-0.137	1.667	0.20472	0.15773	48.70765	16.80449			5.789	0.82092
330	83.61219	1673.497	0.03847	1673.497	0.03689	1673.497	0.04068	1673.497	0.03299	1673.497	0.03795	0.0235	1.09615			0.8068	2.01416	4.0236	0.44967			2.8235	-2.01665							0.1175	-0.168	1.411	0.21826	0.18387	48.91513	16.79604			5.823	1.54114
328	83.38364	1673.98	0.03825	1673.98	0.03661	1673.98	0.04044	1673.98	0.03274	1673.98	0.03762	0.0236	1.12667			0.8108	4.05884	4.0237	0.44979			2.8236	-1.0706							0.118	-0.13	0.893	0.22825	0.20927	49.12472	16.79852			5.842	0.7782
326	83.15117	1674.462	0.03803	1674.462	0.03636	1674.462	0.04021	1674.462	0.03253	1674.462	0.03731	0.0237	1.15718			0.8146	2.34985	4.0238	0.45004			2.8237	-0.64335							0.1185	-0.129	0.235	0.23462	0.23361	49.33715	16.80352			5.878	1.23901
324	82.91478	1674.944	0.0378	1674.944	0.03611	1674.944	0.03995	1674.944	0.0323	1674.944	0.03705	0.0238	1.12667			0.8184	3.78418	4.0239	0.45068			2.8238	-0.24663							0.119	-0.205	-0.225	0.23735	0.25661	49.54371	16.79432			5.894	0.84534
322	82.67447	1675.426	0.03754	1675.426	0.03585	1675.426	0.03967	1675.426	0.03204	1675.426	0.03686	0.0239	0.97408			0.8222	3.93677	4.024	0.45106			2.8239	-0.12456							0.1195	-0.176	-0.497	0.2365	0.27796	49.75381	16.79466			5.926	1.24817
320	82.43024	1675.908	0.03724	1675.908	0.03556	1675.908	0.03936	1675.908	0.03174	1675.908	0.0367	0.024	0.63838			0.8227	2.2583	4.0241	0.45088			2.824	-0.12456							0.12	-0.219	-0.63	0.23217	0.29739	49.95713	16.7793			5.949	0.76904
318	82.18208	1676.39	0.03694	1676.39	0.03527	1676.39	0.03904	1676.39	0.03141	1676.39	0.03656	0.0241	-3.38994			0.8267	3.26538	4.0242	0.45085			2.8241	-0.12456							0.1205	-0.185	-0.682	0.22455	0.31465	50.16585	16.78306			5.978	1.49536
316	81.93	1676.872	0.03663	1676.872	0.03497	1676.872	0.03872	1676.872	0.03109	1676.872	0.03641	0.0242	-4.48857			0.8305	3.8147	4.0243	0.45071			2.8242	-0.06352							0.121	-0.254	-0.681	0.21384	0.32952	50.37451	16.77828			6.001	0.82092
314	81.674	1677.355	0.03633	1677.355	0.03467	1677.355	0.0384	1677.355	0.03077	1677.355	0.03623	0.0243	-1.28422			0.8343	2.7771	4.0244	0.45073			2.8243	-0.15507							0.1215	-0.222	-0.594	0.20031	0.34177	50.57924	16.7735			6.035	1.57776
312	81.41408	1677.837	0.03604	1677.837	0.03437	1677.837	0.03808	1677.837	0.03046	1677.837	0.03601	0.0244	-2.38286			0.8383	7.90405	4.0245	0.45036			2.8244	-0.21611							0.122	-0.214	-0.558	0.18429	0.35123	50.78958	16.77756			6.053	0.84534
310	81.15023	1678.319	0.03576	1678.319	0.03406	1678.319	0.03775	1678.319	0.03016	1678.319	0.03576	0.0245	-1.95561			0.8426	4.91333	4.0246	0.44997			2.8245	-0.82646							0.1225	-0.127	-0.417	0.16612	0.35775	50.99393	16.7691			6.086	1.24207
308	80.88246	1678.801	0.03547	1678.801	0.03375	1678.801	0.0374	1678.801	0.02986	1678.801	0.03548	0.0246	-0.64335			0.8462	3.50952	4.0247	0.4495			2.8246	-0.3687							0.123	-0.029	-0.325	0.14619	0.36122	51.20278	16.77275			6.106	0.76294
306	80.61077	1679.283	0.03519	1679.283	0.03342	1679.283	0.03706	1679.283	0.02955	1679.283	0.03517	0.0247	0.18062			0.8464	3.50952	4.0248	0.44936			2.8247	-0.00248							0.1235	0.075	-0.226	0.12491	0.36154	51.41522	16.7809			6.138	1.39465
304	80.33516	1679.765	0.03491	1679.765	0.03308	1679.765	0.03672	1679.765	0.02923	1679.765	0.03483	0.0248	0.45528			0.8502	4.21143	4.0249	0.44961			2.8248	0.21114							0.124	0.154	-0.163	0.10272	0.35866	51.62165	16.76823			6.16	0.82092
302	80.05562	1680.247	0.03465	1680.247	0.03273	1680.247	0.0364	1680.247	0.02892	1680.247	0.03447	0.0249	0.51631			0.8509	2.07519	4.025	0.44991			2.8249	0.24166							0.1245	0.215	-0.084	0.08006	0.35257	51.83189	16.77462			6.195	1.37939
300	79.77216	1680.729	0.03441	1680.729	0.03237	1680.729	0.03609	1680.729	0.02863	1680.729	0.03408	0.025	0.54683			0.8542	4.69971	4.0251	0.44948			2.825	0.27217							0.125	0.244	-0.101	0.05736	0.34329	52.03938	16.76902			6.214	0.8728
		1681.212	0.03419	1681.212	0.03199	1681.212	0.0358	1681.212	0.0284	1681.212	0.03366	0.0251	0.57735			0.8581	7.41577	4.0252	0.44943			2.8251	0.27217							0.1255	0.201	-0.198	0.03509	0.33086	52.24942	16.7743			6.246	1.63574
		1681.694	0.03402	1681.694	0.03162	1681.694	0.0355	1681.694	0.02827	1681.694	0.03318	0.0252	0.69942			0.8622	3.26538	4.0253	0.4498			2.8252	0.24166							0.126	0.252	-0.184	0.01367	0.31536	52.46283	16.78185			6.266	0.85754
		1682.176	0.03388	1682.176	0.03124	1682.176	0.03516	1682.176	0.02827	1682.176	0.03262	0.0253	0.63838			0.8661	4.18091	4.0254	0.45			2.8253	0.18062							0.1265	0.246	-0.124	-0.00649	0.29693	52.66838	16.76685			6.298	1.39465
		1682.658	0.03379	1682.658	0.03089	1682.658	0.03476	1682.658	0.02848	1682.658	0.03198	0.0254	0.63838			0.8698	5.24902	4.0255	0.44988			2.8254	0.21114							0.127	0.217	-0.117	-0.02501	0.2757	52.87888	16.76907			6.321	0.84839
		1683.14	0.03376	1683.14	0.03064	1683.14	0.03429	1683.14	0.02893	1683.14	0.03135	0.0255	0.57735			0.8737	6.92749	4.0256	0.45067			2.8255	0.21114							0.1275	0.213	-0.207	-0.04152	0.25185	53.08406	16.7573			6.355	1.23596
		1683.622	0.03374	1683.622	0.03059	1683.622	0.03387	1683.622	0.02951	1683.622	0.03093	0.0256	0.54683			0.8779	4.85229	4.0257	0.451			2.8256	0.18062							0.128	0.156	-0.249	-0.05571	0.2256	53.289	16.74911			6.358	1.23596
		1684.104	0.03368	1684.104	0.03073	1684.104	0.03363	1684.104	0.0299	1684.104	0.03091	0.0257	0.51631			0.8818	3.90625	4.0258	0.45153			2.8257	0.21114							0.1285	0.066	-0.291	-0.06732	0.19718	53.49826	16.75321			6.375	0.75378
		1684.587	0.0335	1684.587	0.03092	1684.587	0.03362	1684.587	0.02982	1684.587	0.03126	0.0258	0.76045			0.8856	3.9978	4.0259	0.45224			2.8258	0.27217							0.129	0.015	-0.325	-0.07612	0.16683	53.70361	16.7465			6.406	1.63574
		1685.069	0.03323	1685.069	0.031	1685.069	0.03372	1685.069	0.02935	1685.069	0.03167	0.0259	0.82149			0.8894	3.35693	4.026	0.45155			2.8259	0.30269							0.1295	-0.034	-0.38	-0.08194	0.13484	53.91413	16.75409			6.427	0.83008
		1685.551	0.03291	1685.551	0.03092	1685.551	0.0338	1685.551	0.02873	1685.551	0.03196	0.026	0.85201			0.8935	3.87573	4.0261	0.45075			2.826	0.27217							0.13	-0.056	-0.388	-0.08466	0.10149	54.12133	16.74926			6.458	1.297
		1686.033	0.03261	1686.033	0.03074	1686.033	0.03381	1686.033	0.02813	1686.033	0.0321	0.0261	0.85201			0.8973	7.41577	4.0262	0.45041			2.8261	0.36373							0.1305	-0.018	-0.331	-0.08424	0.06711	54.32763	16.74801			6.48	0.80871
		1686.515	0.03233	1686.515	0.03051	1686.515	0.03377	1686.515	0.0276	1686.515	0.03213	0.0262	0.82149			0.8998	3.93677	4.0263	0.45064			2.8262	0.39424							0.131	-0.048	-0.315	-0.08068	0.03199	54.53994	16.75656			6.515	1.21765
		1686.997	0.0321	1686.997	0.03027	1686.997	0.03369	1686.997	0.02717	1686.997	0.03209	0.0263	0.85201			0.905	6.19507	4.0264	0.45091			2.8263	0.4858							0.1315	-0.015	-0.268	-0.07403	-0.00353	54.74606	16.74469			6.533	0.74158
		1687.479	0.03193	1687.479	0.03005	1687.479	0.03361	1687.479	0.02683	1687.479	0.03202	0.0264	0.82149			0.909	5.79834	4.0265	0.4512			2.8264	0.51631							0.132	0.014	-0.177	-0.06442	-0.03913	54.95656	16.75623			6.566	1.33362
		1687.962	0.03182	1687.962	0.02988	1687.962	0.03354	1687.962	0.02658	1687.962	0.03194	0.0265	0.82149			0.9097	2.01416	4.0266	0.45129			2.8265	0.42476							0.1325	0.051	-0.059	-0.05202	-0.07448	55.16454	16.74872			6.587	0.80261
		1688.444	0.03177	1688.444	0.02975	1688.444	0.0335	1688.444	0.02641	1688.444	0.03185	0.0266	0.82149			0.913	5.79834	4.0267	0.45107			2.8266	0.30269							0.133	0.088	-0.012	-0.03705	-0.10925	55.37446	16.75363			6.618	1.57166
		1688.926	0.03176	1688.926	0.02966	1688.926	0.03346	1688.926	0.0263	1688.926	0.03176	0.0267	0.82149			0.9168	3.66211	4.0268	0.45131			2.8267	0.11959							0.1335	0.136	-0.038	-0.0198	-0.14313	55.58766	16.7663			6.641	0.7782
		1689.408	0.03177	1689.408	0.0296	1689.408	0.03342	1689.408	0.0262	1689.408	0.03165	0.0268	0.82149			0.9207	4.97436	4.0269	0.45152			2.8268	-3.72563							0.134	0.182	0.012	-5.91E-04	-0.1758	55.79336	16.75064			6.675	1.24512
		1689.89	0.03175	1689.89	0.02954	1689.89	0.03336	1689.89	0.02608	1689.89	0.03153	0.0269	0.82149			0.9247	3.78418	4.027	0.45221			2.8269	-5.09892							0.1345	0.208	0.157	0.02023	-0.20698	56.00349	16.75513			6.678	1.24512
		1690.372	0.03169	1690.372	0.02948	1690.372	0.03328	1690.372	0.02593	1690.372	0.03141	0.027	0.88252			0.9252	2.53296	4.0271	0.4522			2.827	-3.38994							0.135	0.154	0.26	0.04226	-0.23639	56.20838	16.74674			6.695	0.84839
		1690.854	0.0316	1690.854	0.02939	1690.854	0.03318	1690.854	0.02575	1690.854	0.03127	0.0271	0.91304			0.9286	7.84302	4.0272	0.45188			2.8271	-2.47441							0.1355	0.063	0.346	0.06509	-0.26376	56.41412	16.74126			6.726	1.28784
		1691.337	0.03148	1691.337	0.02929	1691.337	0.03308	1691.337	0.02556	1691.337	0.03114	0.0272	0.91304			0.929	2.22778	4.0273	0.45162			2.8272	-2.68803							0.136	0.085	0.375	0.08828	-0.28885	56.62345	16.74285			6.747	0.70191
		1691.819	0.03135	1691.819	0.02919	1691.819	0.03298	1691.819	0.02536	1691.819	0.031	0.0273	0.97408			0.9325	3.20435	4.0274	0.45203			2.8273	-1.43681							0.1365	0.067	0.294	0.11139	-0.31145	56.82777	16.73163			6.778	1.19934
		1692.301	0.03122	1692.301	0.02908	1692.301	0.03289	1692.301	0.02518	1692.301	0.03086	0.0274	1.03511			0.9365	7.84302	4.0275	0.45245			2.8274	-0.61284							0.137	-0.015	0.232	0.13396	-0.33137	57.03926	16.74273			6.78	1.19934
		1692.783	0.0311	1692.783	0.02897	1692.783	0.03281	1692.783	0.02502	1692.783	0.03071	0.0275	1.06563			0.937	2.56348	4.0276	0.45287			2.8275	-0.27714							0.1375	-0.094	0.191	0.15554	-0.34845	57.24558	16.73727			6.8	0.79956
		1693.265	0.031	1693.265	0.02886	1693.265	0.03273	1693.265	0.0249	1693.265	0.03053	0.0276	1.09615			0.9407	3.11279	4.0277	0.45282			2.8276	-0.12456							0.138	-0.143	0.114	0.17571	-0.36255	57.4533	16.73795			6.829	1.19934
		1693.747	0.03094	1693.747	0.02876	1693.747	0.03266	1693.747	0.02484	1693.747	0.03033	0.0277	1.06563			0.9412	2.2583	4.0278	0.45325			2.8277	-0.06352							0.1385	-0.207	-0.005	0.19405	-0.37356	57.66377	16.73966			6.853	0.64392
		1694.229	0.03093	1694.229	0.02867	1694.229	0.0326	1694.229	0.02488	1694.229	0.03012	0.0278	0.94356			0.9448	7.84302	4.0279	0.45374			2.8278	-0.00248							0.139	-0.238	-0.09	0.21017	-0.38141	57.87024	16.73328			6.886	1.61133
		1694.712	0.03103	1694.712	0.02863	1694.712	0.03255	1694.712	0.02508	1694.712	0.02996	0.0279	-2.74907			0.9453	2.04468	4.028	0.4541			2.8279	-0.00248							0.1395	-0.268	-0.189	0.22372	-0.38605	58.08269	16.74203			6.906	0.72327
		1695.194	0.03127	1695.194	0.02868	1695.194	0.03254	1695.194	0.02548	1695.194	0.0299	0.028	-4.15288			0.9486	3.75366	4.0281	0.45451			2.828	-0.00248							0.14	-0.292	-0.272	0.23438	-0.38747	58.28922	16.73392			6.938	1.21765
		1695.676	0.03166	1695.676	0.02886	1695.676	0.0326	1695.676	0.02609	1695.676	0.03001	0.0281	-1.31474			0.9526	5.76782	4.0282	0.45506			2.8281	-0.09404							0.1405	-0.253	-0.285	0.24189	-0.38569	58.49974	16.73919			6.958	0.7782
		1696.158	0.03214	1696.158	0.02915	1696.158	0.03269	1696.158	0.02681	1696.158	0.03026	0.0282	-1.25371			0.9565	5.40161	4.0283	0.45471			2.8282	-0.21611							0.141	-0.266	-0.327	0.24602	-0.38074	58.71292	16.7455			6.989	1.30005
		1696.64	0.03257	1696.64	0.02945	1696.64	0.03278	1696.64	0.02743	1696.64	0.03054	0.0283	-2.35234			0.9605	6.5918	4.0284	0.45368			2.8283	-1.25371							0.1415	-0.22	-0.315	0.24662	-0.3727	58.91855	16.73752			7.011	0.83008
		1697.122	0.03287	1697.122	0.02965	1697.122	0.03278	1697.122	0.02786	1697.122	0.03068	0.0284	-1.22319			0.9642	6.68335	4.0285	0.45347			2.8284	-0.39921							0.142	-0.161	-0.279	0.24358	-0.36168	59.12817	16.73833			7.046	1.41907
		1697.604	0.03302	1697.604	0.02971	1697.604	0.03267	1697.604	0.0281	1697.604	0.03062	0.0285	-0.033			0.9644	6.68335	4.0286	0.45407			2.8285	-0.00248							0.1425	-0.081	-0.212	0.23685	-0.34779	59.33347	16.72649			7.065	0.67444
		1698.086	0.03305	1698.086	0.02964	1698.086	0.03244	1698.086	0.02821	1698.086	0.03034	0.0286	0.30269			0.9685	7.65991	4.0287	0.4547			2.8286	0.24166							0.143	-0.002	-0.146	0.22645	-0.33118	59.53975	16.72599			7.098	1.22986
		1698.569	0.033	1698.569	0.02946	1698.569	0.03213	1698.569	0.02826	1698.569	0.0299	0.0287	0.30269			0.9721	5.18799	4.0288	0.45504			2.8287	0.30269							0.1435	0.093	-0.063	0.21246	-0.31204	59.74922	16.73246			7.119	0.75989
		1699.051	0.03288	1699.051	0.0292	1699.051	0.03178	1699.051	0.02826	1699.051	0.02939	0.0288	0.33321			0.9757	6.53076	4.0289	0.45538			2.8288	0.24166							0.144	0.169	0.016	0.195	-0.29054	59.95491	16.72425			7.149	1.41296
		1699.533	0.03268	1699.533	0.02889	1699.533	0.0315	1699.533	0.02817	1699.533	0.02895	0.0289	0.45528			0.9798	5.82886	4.029	0.4558			2.8289	0.30269							0.1445	0.24	0.099	0.17429	-0.26691	60.16456	16.73176			7.172	0.86365
		1700.015	0.03237	1700.015	0.02856	1700.015	0.03133	1700.015	0.02789	1700.015	0.02868	0.029	0.51631			0.9839	6.68335	4.0291	0.45657			2.829	0.27217							0.145	0.29	0.163	0.15056	-0.24137	60.37143	16.72659			7.206	1.44043
		1700.497	0.03194	1700.497	0.02821	1700.497	0.03126	1700.497	0.02738	1700.497	0.0286	0.0291	0.42476			0.9875	4.97437	4.0292	0.45696			2.8291	0.21114							0.1455	0.281	0.182	0.12412	-0.21416	60.57894	16.72743			7.226	0.81787
		1700.979	0.03142	1700.979	0.02782	1700.979	0.0312	1700.979	0.0267	1700.979	0.02858	0.0292	0.18062			0.9877	4.97437	4.0293	0.45752			2.8292	0.24166							0.146	0.318	0.237	0.09532	-0.18552	60.78994	16.73635			7.258	1.63879
		1701.461	0.03087	1701.461	0.02739	1701.461	0.03106	1701.461	0.02595	1701.461	0.02849	0.0293	-0.30766			0.9914	5.64575	4.0294	0.45783			2.8293	0.24166							0.1465	0.292	0.197	0.06455	-0.15572	60.99575	16.72957			7.278	0.70496
		1701.944	0.03033	1701.944	0.02691	1701.944	0.03082	1701.944	0.0252	1701.944	0.02829	0.0294	0.45528			0.9956	7.41577	4.0295	0.45821			2.8294	0.21114							0.147	0.258	0.144	0.03225	-0.12502	61.20832	16.73841			7.309	1.24512
		1702.426	0.0298	1702.426	0.0264	1702.426	0.03049	1702.426	0.02447	1702.426	0.02796	0.0295	0.72994			0.9995	7.72095	4.0296	0.45869			2.8295	0.27217							0.1475	0.205	0.052	-0.00114	-0.09368	61.41438	16.72736			7.33	0.82703
		1702.908	0.02929	1702.908	0.02585	1702.908	0.03008	1702.908	0.02376	1702.908	0.02752	0.0296	0.85201			1.0035	3.11279	4.0297	0.45948			2.8296	0.24166							0.148	0.159	-0.031	-0.03513	-0.06197	61.62446	16.73333			7.362	1.53809
		1703.39	0.02879	1703.39	0.02527	1703.39	0.02962	1703.39	0.02307	1703.39	0.02698	0.0297	0.88252			1.0058	3.26538	4.0298	0.45986			2.8297	0.24166							0.1485	0.139	-0.303	-0.06923	-0.03016	61.83711	16.74254			7.382	0.89111
		1703.872	0.0283	1703.872	0.02466	1703.872	0.02909	1703.872	0.02237	1703.872	0.02636	0.0298	0.94356			1.0074	3.26538	4.0299	0.46039			2.8298	0.27217							0.149	0.128	-0.457	-0.10294	0.00149	62.04287	16.73443			7.415	1.53809
		1704.354	0.02779	1704.354	0.02403	1704.354	0.02853	1704.354	0.02167	1704.354	0.02567	0.0299	0.88252			1.0097	6.65283	4.03	0.46064			2.8299	0.36373							0.1495	0.137	-0.636	-0.13576	0.03273	62.25351	16.73836			7.418	1.53809
		1704.836	0.02727	1704.836	0.02341	1704.836	0.02793	1704.836	0.02096	1704.836	0.02497	0.03	0.85201			1.0101	6.65283	4.0301	0.46135			2.83	0.33321							0.15	0.182	-0.793	-0.16721	0.06333	62.4581	16.72279			7.435	0.87585
		1705.318	0.02674	1705.318	0.02281	1705.318	0.02732	1705.318	0.02028	1705.318	0.02431	0.0301	0.85201			1.0139	6.74439	4.0302	0.4622			2.8301	0.39424							0.1505	0.278	-0.868	-0.1968	0.09303	62.66451	16.72445			7.466	1.43433
		1705.801	0.0262	1705.801	0.02228	1705.801	0.02673	1705.801	0.01966	1705.801	0.02377	0.0302	0.85201			1.019	6.28662	4.0303	0.46237			2.8302	0.30269							0.151	0.318	-0.95	-0.22411	0.12162	62.87377	16.72203			7.469	1.43433
		1706.283	0.02569	1706.283	0.02183	1706.283	0.0262	1706.283	0.01912	1706.283	0.02336	0.0303	0.82149			1.0225	5.64575	4.0304	0.46116			2.8303	0.1501							0.1515	0.387	-0.921	-0.24871	0.1489	63.07838	16.71976			7.489	0.82092
		1706.765	0.02522	1706.765	0.02145	1706.765	0.02574	1706.765	0.01868	1706.765	0.02306	0.0304	0.82149			1.0262	5.88989	4.0305	0.46056			2.8304	-0.5518							0.152	0.461	-0.845	-0.27023	0.17467	63.28958	16.73086			7.521	1.23901
		1707.247	0.02481	1707.247	0.02112	1707.247	0.02533	1707.247	0.01831	1707.247	0.02282	0.0305	0.82149			1.0264	5.88989	4.0306	0.45969			2.8305	-5.9229							0.1525	0.545	-0.736	-0.28834	0.19875	63.49642	16.72346			7.542	0.84839
		1707.729	0.02445	1707.729	0.02082	1707.729	0.02497	1707.729	0.018	1707.729	0.02261	0.0306	0.82149			1.0266	5.88989	4.0307	0.45868			2.8306	-5.12944							0.153	0.622	-0.607	-0.30277	0.22099	63.70323	16.72323			7.575	1.24207
		1708.211	0.02414	1708.211	0.02054	1708.211	0.02465	1708.211	0.01773	1708.211	0.02242	0.0307	0.82149			1.0304	5.5542	4.0308	0.45852			2.8307	-2.87114							0.1535	0.695	-0.42	-0.31328	0.24125	63.9146	16.72675			7.595	0.66834
		1708.693	0.02387	1708.693	0.02028	1708.693	0.02436	1708.693	0.01749	1708.693	0.02223	0.0308	0.82149			1.0345	6.50024	4.0309	0.45922			2.8308	-3.42045							0.154	0.732	-0.233	-0.31971	0.2594	64.12036	16.71905			7.626	1.41296
		1709.176	0.02362	1709.176	0.02003	1709.176	0.0241	1709.176	0.01726	1709.176	0.02204	0.0309	0.91304			1.0382	4.42505	4.031	0.45968			2.8309	-1.80302							0.1545	0.724	-0.023	-0.32196	0.27535	64.33163	16.72703			7.647	0.68664
		1709.658	0.02338	1709.658	0.01979	1709.658	0.02386	1709.658	0.01705	1709.658	0.02185	0.031	0.88252			1.0421	5.98144	4.0311	0.46048			2.831	-1.0706							0.155	0.617	0.175	-0.31998	0.28901	64.53964	16.72442			7.682	1.28479
		1710.14	0.02315	1710.14	0.01955	1710.14	0.02363	1710.14	0.01683	1710.14	0.02166	0.0311	0.94356			1.046	4.24194	4.0312	0.46114			2.8311	-0.67387							0.1555	0.392	0.335	-0.3138	0.30032	64.74944	16.72527			7.701	0.86975
		1710.622	0.02294	1710.622	0.01931	1710.622	0.02342	1710.622	0.01661	1710.622	0.02146	0.0312	0.97408			1.05	4.45557	4.0313	0.46079			2.8312	-0.42973							0.156	0.158	0.581	-0.30351	0.30924	64.96222	16.73332			7.726	1.23901
		1711.104	0.02274	1711.104	0.01909	1711.104	0.02322	1711.104	0.01641	1711.104	0.02126	0.0313	1.03511			1.0505	2.28882	4.0314	0.4601			2.8313	-0.3687							0.1565	-0.097	0.767	-0.28925	0.31574	65.16832	16.72059			7.735	1.23901
		1711.586	0.02256	1711.586	0.01887	1711.586	0.02304	1711.586	0.01623	1711.586	0.02106	0.0314	1.06563			1.0539	6.5918	4.0315	0.4601			2.8314	-0.30766							0.157	-0.327	0.919	-0.27123	0.31983	65.37958	16.73009			7.754	0.73242
		1712.068	0.02241	1712.068	0.01867	1712.068	0.02285	1712.068	0.01608	1712.068	0.02085	0.0315	1.06563			1.0581	3.54004	4.0316	0.45898			2.8315	-0.27714							0.1575	-0.542	1.023	-0.24972	0.3215	65.58378	16.71599			7.786	1.4801
		1712.551	0.0223	1712.551	0.01847	1712.551	0.02267	1712.551	0.01598	1712.551	0.02061	0.0316	1.03511			1.0617	3.72315	4.0317	0.45665			2.8316	-0.30766							0.158	-0.639	1.053	-0.22503	0.3208	65.79015	16.7142			7.807	0.77515
		1713.033	0.02223	1713.033	0.01826	1713.033	0.02247	1713.033	0.01592	1713.033	0.02034	0.0317	0.91304			1.0657	5.88989	4.0318	0.45523			2.8317	-0.33818							0.1585	-0.646	0.922	-0.19753	0.31776	65.99993	16.72169			7.838	1.26038
		1713.515	0.0222	1713.515	0.01803	1713.515	0.02225	1713.515	0.01589	1713.515	0.02002	0.0318	0.39424			1.0697	6.19507	4.0319	0.45545			2.8318	-0.42973							0.159	-0.666	0.79	-0.16763	0.31247	66.20451	16.70809			7.84	1.26038
		1713.997	0.02221	1713.997	0.01776	1713.997	0.022	1713.997	0.0159	1713.997	0.01963	0.0319	-5.31254			1.0733	4.73022	4.032	0.45544			2.8319	-0.49077							0.1595	-0.666	0.606	-0.13576	0.30499	66.41471	16.72147			7.86	0.85754
		1714.479	0.02225	1714.479	0.01746	1714.479	0.02173	1714.479	0.01592	1714.479	0.01916	0.032	-5.0684			1.0774	5.64575	4.0321	0.45524			2.832	-1.40629							0.16	-0.637	0.374	-0.1024	0.29542	66.62117	16.71422			7.886	1.22681
		1714.961	0.02231	1714.961	0.01712	1714.961	0.02146	1714.961	0.01596	1714.961	0.01864	0.0321	-1.86406			1.0813	3.72315	4.0322	0.45504			2.8321	-0.3687							0.1605	-0.563	0.146	-0.06804	0.28386	66.82905	16.71723			7.912	0.77209
		1715.443	0.02238	1715.443	0.01681	1715.443	0.02122	1715.443	0.01601	1715.443	0.01811	0.0322	-2.90165			1.0854	2.96021	4.0323	0.45493			2.8322	0.05855							0.161	-0.566	0.019	-0.03318	0.27044	67.03961	16.72074			7.946	1.45874
		1715.926	0.02247	1715.926	0.01658	1715.926	0.02107	1715.926	0.01608	1715.926	0.01766	0.0323	-2.07768			1.0893	4.76074	4.0324	0.4548			2.8323	0.21114							0.1615	-0.501	0.036	0.00166	0.25528	67.24604	16.71466			7.966	0.87585
		1716.408	0.02257	1716.408	0.01651	1716.408	0.02104	1716.408	0.01617	1716.408	0.01742	0.0324	-2.01665			1.0933	3.54004	4.0325	0.45366			2.8324	0.27217							0.162	-0.432	0.062	0.03599	0.23853	67.45766	16.72511			8.003	1.41602
		1716.89	0.02262	1716.89	0.01662	1716.89	0.02111	1716.89	0.01622	1716.89	0.01747	0.0325	-1.37578			1.0973	3.87573	4.0326	0.45208			2.8325	0.30269							0.1625	-0.322	0.119	0.06929	0.22033	67.66364	16.71875			8.02	0.79651
		1717.372	0.0226	1717.372	0.01685	1717.372	0.0212	1717.372	0.01614	1717.372	0.01778	0.0326	-0.00248			1.1012	6.65283	4.0327	0.45094			2.8326	0.30269							0.163	-0.219	0.175	0.1011	0.20084	67.87416	16.7244			8.046	1.34277
		1717.854	0.02246	1717.854	0.01706	1717.854	0.02124	1717.854	0.0159	1717.854	0.01821	0.0327	0.33321			1.1051	6.65283	4.0328	0.4497			2.8327	0.33321							0.1635	-0.126	0.204	0.13096	0.18023	68.08589	16.7284			8.071	0.79956
		1718.336	0.02224	1718.336	0.01718	1718.336	0.0212	1718.336	0.01556	1718.336	0.01857	0.0328	0.45528			1.1056	2.13623	4.0329	0.44822			2.8328	0.27217							0.164	-0.062	0.208	0.15845	0.15866	68.293	16.72737			8.106	1.74255
		1718.818	0.02198	1718.818	0.01718	1718.818	0.02111	1718.818	0.01518	1718.818	0.0188	0.0329	0.45528			1.1091	3.60107	4.033	0.44755			2.8329	0.30269							0.1645	0.028	0.269	0.18319	0.13632	68.503	16.72795			8.123	0.6897
		1719.301	0.02171	1719.301	0.0171	1719.301	0.021	1719.301	0.01483	1719.301	0.0189	0.033	0.42476			1.1096	2.31934	4.0331	0.44758			2.833	0.30269							0.165	0.099	0.31	0.20484	0.11337	68.70745	16.72043			8.155	1.2146
		1719.783	0.02144	1719.783	0.01698	1719.783	0.02087	1719.783	0.01452	1719.783	0.0189	0.0331	0.36373			1.1133	3.479	4.0332	0.44851			2.8331	0.27217							0.1655	0.122	0.28	0.22312	0.09	68.91375	16.71042			8.174	0.82703
		1720.265	0.0212	1720.265	0.01682	1720.265	0.02074	1720.265	0.01426	1720.265	0.01883	0.0332	0.36373			1.1139	2.01416	4.0333	0.44903			2.8332	0.24166							0.166	0.19	0.286	0.23779	0.06639	69.12317	16.716			8.206	1.36108
		1720.747	0.02096	1720.747	0.01665	1720.747	0.0206	1720.747	0.01403	1720.747	0.01872	0.0333	0.21114			1.1171	5.24902	4.0334	0.44932			2.8333	0.24166							0.1665	0.179	0.208	0.24867	0.04273	69.32825	16.70545			8.228	0.75989
												0.0334	-0.00248			1.1177	2.31934	4.0335	0.44962			2.8334	0.24166							0.167	0.148	0.111	0.25565	0.01921	69.53975	16.72042			8.262	1.31531
												0.0335	0.1501			1.1209	5.00488	4.0336	0.44919			2.8335	0.27217							0.1675	0.096	-0.023	0.25867	-0.00401	69.74661	16.7106			8.281	0.83008
												0.0336	0.63838			1.125	6.43921	4.0337	0.44843			2.8336	0.27217							0.168	0.07	-0.261	0.25775	-0.02674	69.95327	16.70812			8.315	1.59912
												0.0337	0.85201			1.1289	5.00488	4.0338	0.44766			2.8337	0.33321							0.1685	0.024	-0.479	0.25294	-0.04879	70.16514	16.71169			8.334	0.84228
												0.0338	0.91304			1.1329	8.78906	4.0339	0.44635			2.8338	0.45528							0.169	-0.017	-0.596	0.24438	-0.07	70.37065	16.69918			8.366	1.30005
												0.0339	0.91304			1.1369	3.57056	4.034	0.44499			2.8339	0.39424							0.1695	-0.071	-0.672	0.23224	-0.09021	70.58228	16.72293			8.388	0.80872
												0.034	0.88252			1.1407	3.05176	4.0341	0.44452			2.834	0.33321							0.17	-0.099	-0.711	0.21676	-0.10924	70.78924	16.70646			8.422	1.30615
												0.0341	0.85201			1.141	3.05176	4.0342	0.44464			2.8341	0.30269							0.1705	-0.056	-0.694	0.19823	-0.12694	70.99985	16.70349			8.441	0.90027
												0.0342	0.88252			1.1442	6.83594	4.0343	0.44442			2.8342	0.08907							0.171	-0.032	-0.697	0.17698	-0.14318	71.21349	16.7311			8.475	1.44958
												0.0343	0.82149			1.1485	6.43921	4.0344	0.44354			2.8343	-2.35234							0.1715	0.079	-0.626	0.15338	-0.15781	71.41925	16.70946			8.495	0.85449
												0.0344	0.76045			1.1525	8.02612	4.0345	0.44329			2.8344	-4.06132							0.172	0.227	-0.534	0.12783	-0.1707	71.62862	16.71316			8.526	1.23596
												0.0345	0.76045			1.1562	8.02612	4.0346	0.44293			2.8345	-7.23515							0.1725	0.402	-0.43	0.10075	-0.18174	71.83421	16.70931			8.547	0.82398
												0.0346	0.79097			1.1602	6.04248	4.0347	0.4425			2.8346	-3.26787							0.173	0.568	-0.334	0.07259	-0.19083	72.04008	16.7005			8.579	1.35193
												0.0347	0.79097			1.1639	5.43213	4.0348	0.44214			2.8347	-3.20683							0.1735	0.733	-0.222	0.04381	-0.19788	72.24931	16.70731			8.582	1.35193
												0.0348	0.79097			1.1682	8.20923	4.0349	0.44252			2.8348	-1.65043							0.174	0.824	-0.066	0.01486	-0.20281	72.4561	16.7074			8.6	0.8606
												0.0349	0.85201			1.1718	3.66211	4.035	0.44333			2.8349	-0.73491							0.1745	0.899	0.112	-0.0138	-0.20556	72.66436	16.70811			8.635	1.26648
												0.035	0.91304			1.1725	2.04468	4.0351	0.44388			2.835	-0.24663							0.175	0.933	0.266	-0.04172	-0.2061	72.87115	16.70645			8.654	0.75073
												0.0351	0.91304			1.1758	6.31714	4.0352	0.44365			2.8351	-0.09404							0.1755	0.883	0.404	-0.06847	-0.20439	73.07919	16.7057			8.687	1.67542
												0.0352	1.00459			1.1794	3.96729	4.0353	0.44311			2.8352	-0.12456							0.176	0.838	0.581	-0.09366	-0.20043	73.28943	16.71566			8.707	0.81177
												0.0353	1.03511			1.1835	6.50024	4.0354	0.44226			2.8353	-0.09404							0.1765	0.675	0.624	-0.11692	-0.19423	73.49669	16.71396			8.739	1.297
												0.0354	1.03511			1.1839	2.28882	4.0355	0.44185			2.8354	-0.12456							0.177	0.443	0.596	-0.13789	-0.18581	73.70788	16.71669			8.742	1.297
												0.0355	1.06563			1.1875	3.11279	4.0356	0.44087			2.8355	-0.06352							0.1775	0.147	0.539	-0.15631	-0.17523	73.9143	16.7124			8.762	0.73242
												0.0356	1.03511			1.1914	4.18091	4.0357	0.43975			2.8356	-0.12456							0.178	-0.15	0.524	-0.17191	-0.16256	74.12453	16.72009			8.795	1.28479
												0.0357	1.00459			1.1953	6.04248	4.0358	0.43968			2.8357	-0.15507							0.1785	-0.437	0.435	-0.18451	-0.14789	74.33739	16.72615			8.815	0.82092
												0.0358	0.82149			1.1994	3.9978	4.0359	0.43919			2.8358	-0.3687							0.179	-0.643	0.343	-0.19395	-0.13132	74.54336	16.71661			8.847	1.60217
												0.0359	-3.11528			1.2034	6.073	4.036	0.43923			2.8359	-0.82646							0.1795	-0.881	0.215	-0.20015	-0.11298	74.75348	16.72375			8.87	0.84228
												0.036	-4.39702			1.2073	4.36401	4.0361	0.43948			2.836	-0.12456							0.18	-0.951	0.16	-0.20307	-0.09303	74.95894	16.70759			8.901	1.36719
												0.0361	-2.627			1.2111	4.36401	4.0362	0.43975			2.8361	0.21114							0.1805	-0.859	0.07	-0.20273	-0.07164	75.16389	16.70985			8.903	1.36719
												0.0362	-1.5894			1.215	5.85938	4.0363	0.43979			2.8362	0.30269							0.181	-0.803	-0.041	-0.1992	-0.04898	75.37382	16.71186			8.924	0.6897
												0.0363	-3.26787			1.2191	8.20923	4.0364	0.43976			2.8363	0.30269							0.1815	-0.734	-0.098	-0.1926	-0.02526	75.57873	16.70536			8.959	1.36719
												0.0364	-1.43681			1.223	4.02832	4.0365	0.43934			2.8364	0.30269							0.182	-0.658	-0.103	-0.18311	-7.06E-04	75.78893	16.72004			8.976	0.76904
												0.0365	-0.39921			1.2234	4.02832	4.0366	0.43934			2.8365	0.30269							0.1825	-0.541	-0.065	-0.17094	0.02446	75.99533	16.70485			9.007	1.28784
												0.0366	-0.12456			1.2271	5.88989	4.0367	0.43891			2.8366	0.33321							0.183	-0.421	-0.005	-0.15637	0.04999	76.20304	16.71088			9.03	0.76904
												0.0367	0.02803			1.2273	5.88989	4.0368	0.43809			2.8367	0.30269							0.1835	-0.316	0.06	-0.13967	0.07562	76.41447	16.72042			9.063	1.52283
												0.0368	0.05855			1.231	6.01196	4.0369	0.43765			2.8368	0.27217							0.184	-0.205	0.133	-0.12118	0.1011	76.62041	16.70905			9.083	0.84839
												0.0369	0.27217			1.2313	6.01196	4.037	0.43741			2.8369	0.24166							0.1845	-0.057	0.243	-0.10125	0.12616	76.83152	16.72446			9.119	1.52283
												0.037	0.45528			1.2351	5.31006	4.0371	0.43701			2.837	0.27217							0.185	0.032	0.286	-0.08025	0.15052	77.03893	16.71858			9.137	0.75378
												0.0371	0.39424			1.2387	4.36401	4.0372	0.43753			2.8371	0.21114							0.1855	0.051	0.276	-0.05857	0.17391	77.24963	16.71954			9.167	1.49231
												0.0372	0.1501			1.2427	3.78418	4.0373	0.43834			2.8372	0.24166							0.186	0.105	0.291	-0.03659	0.19606	77.46283	16.73626			9.19	0.65002
												0.0373	-0.85698			1.2465	6.68335	4.0374	0.43893			2.8373	0.27217							0.1865	0.092	0.258	-0.0147	0.2167	77.66868	16.72563			9.223	1.49231
												0.0374	0.18062			1.247	2.31934	4.0375	0.43909			2.8374	0.30269							0.187	0.078	0.121	0.00672	0.23559	77.88084	16.73072			9.243	0.8606
												0.0375	0.57735			1.2502	3.23486	4.0376	0.43983			2.8375	0.36373							0.1875	0.027	-0.015	0.0273	0.25247	78.08354	16.72			9.279	1.47095
												0.0376	0.79097			1.2526	4.24194	4.0377	0.44028			2.8376	0.36373							0.188	-0.029	-0.146	0.04671	0.26712	78.28977	16.71538			9.296	0.8667
												0.0377	0.91304			1.2534	4.24194	4.0378	0.4406			2.8377	0.33321							0.1885	-0.103	-0.333	0.06461	0.27932	78.49866	16.71688			9.327	1.47705
												0.0378	0.88252			1.2538	4.24194	4.0379	0.44031			2.8378	0.33321							0.189	-0.146	-0.51	0.08073	0.28888	78.70383	16.71046			9.352	0.75073
												0.0379	0.85201			1.2574	5.7373	4.038	0.44082			2.8379	0.18062							0.1895	-0.181	-0.722	0.0948	0.29563	78.91471	16.72067			9.387	1.55335
												0.038	0.88252			1.2614	6.34766	4.0381	0.44064			2.838	-0.42973							0.19	-0.185	-0.874	0.10662	0.29943	79.12113	16.71772			9.405	0.90027
												0.0381	0.85201			1.2653	6.34766	4.0382	0.44087			2.8381	-4.82426							0.1905	-0.13	-0.93	0.11602	0.30017	79.32932	16.71476			9.439	1.62354
												0.0382	0.85201			1.2691	5.24902	4.0383	0.44172			2.8382	-6.35014							0.191	-0.102	-0.976	0.12287	0.29777	79.53834	16.71616			9.457	0.79956
												0.0383	0.76045			1.2732	4.30298	4.0384	0.44356			2.8383	-2.77959							0.1915	0.003	-0.857	0.12709	0.29216	79.74642	16.71662			9.487	1.22375
												0.0384	0.79097			1.277	7.23267	4.0385	0.44525			2.8384	-3.3289							0.192	0.131	-0.653	0.12865	0.28335	79.95782	16.72585			9.51	0.84839
												0.0385	0.79097			1.2775	2.10571	4.0386	0.44554			2.8385	-2.71855							0.1925	0.287	-0.411	0.12756	0.27134	80.16425	16.71766			9.543	1.62354
												0.0386	0.79097			1.281	3.75366	4.0387	0.44545			2.8386	-1.71147							0.193	0.437	-0.164	0.12389	0.2562	80.37489	16.7251			9.562	0.83618
												0.0387	0.79097			1.2846	3.78418	4.0388	0.44585			2.8387	-0.67387							0.1935	0.582	0.1	0.11775	0.23802	80.58715	16.72973			9.596	1.22986
												0.0388	0.79097			1.2886	4.63867	4.0389	0.44593			2.8388	-0.24663							0.194	0.681	0.29	0.10929	0.21692	80.79287	16.72456			9.616	0.78125
												0.0389	0.82149			1.2923	5.64575	4.039	0.44567			2.8389	-0.033							0.1945	0.754	0.5	0.09869	0.19309	81.00381	16.73012			9.648	1.22986
												0.039	0.91304			1.2926	5.64575	4.0391	0.44609			2.839	0.02803							0.195	0.758	0.722	0.08617	0.16671	81.20797	16.71978			9.67	0.81177
												0.0391	0.91304			1.2966	7.44629	4.0392	0.44614			2.8391	-0.033							0.1955	0.659	0.864	0.072	0.13803	81.41428	16.71638			9.699	1.44653
												0.0392	0.97408			1.3008	6.37817	4.0393	0.44691			2.8392	-0.09404							0.196	0.521	1.006	0.05646	0.10732	81.62397	16.72266			9.703	1.44653
												0.0393	1.00459			1.3043	6.073	4.0394	0.44791			2.8393	-0.12456							0.1965	0.262	1.018	0.03984	0.07487	81.82887	16.71939			9.723	0.79651
												0.0394	1.03511			1.3084	7.87354	4.0395	0.44889			2.8394	-0.09404							0.197	0.008	0.856	0.02247	0.04102	82.03903	16.72692			9.759	1.2146
												0.0395	1.06563			1.3123	6.71387	4.0396	0.44954			2.8395	-0.12456							0.1975	-0.179	0.721	0.00467	0.00612	82.2463	16.72001			9.776	0.76904
												0.0396	1.00459			1.3126	6.71387	4.0397	0.44986			2.8396	-0.21611							0.198	-0.352	0.615	-0.01324	-0.02946	82.45323	16.7226			9.807	1.297
												0.0397	0.91304			1.3166	7.53784	4.0398	0.45042			2.8397	-0.06352							0.1985	-0.571	0.485	-0.03091	-0.06533	82.66456	16.72862			9.83	0.77209
												0.0398	0.69942			1.3206	5.95093	4.0399	0.45072			2.8398	0.08907							0.199	-0.639	0.266	-0.04804	-0.10109	82.8707	16.72854			9.861	1.62354
												0.0399	-4.27495			1.3247	3.9978	4.04	0.44987			2.8399	0.24166							0.1995	-0.637	0.011	-0.06431	-0.13632	83.08136	16.73801			9.882	0.81787
												0.04	-7.1436			1.3286	9.09424	4.0401	0.44917			2.84	0.24166							0.2	-0.633	-0.11	-0.07945	-0.17061	83.28905	16.734			9.916	1.53198
												0.0401	-2.47441			1.3291	2.44141	4.0402	0.44776			2.8401	0.30269							0.2005	-0.56	-0.133	-0.09319	-0.20355	83.4992	16.73886			9.936	0.73547
												0.0402	-1.19267			1.3326	3.57056	4.0403	0.44671			2.8402	0.36373							0.201	-0.565	-0.327	-0.1053	-0.23473	83.71198	16.75133			9.967	1.37634
												0.0403	-1.34526			1.3331	2.50244	4.0404	0.44678			2.8403	0.39424							0.2015	-0.505	-0.342	-0.11557	-0.26376	83.91896	16.74684			9.99	0.83618
												0.0404	-2.26079			1.3367	3.66211	4.0405	0.44752			2.8404	0.39424							0.202	-0.461	-0.334	-0.12385	-0.29026	84.12888	16.74623			10.019	1.5625
												0.0405	-1.55888			1.3372	2.34985	4.0406	0.44778			2.8405	0.30269							0.2025	-0.376	-0.255	-0.13	-0.31387	84.33377	16.73982			10.042	0.83618
												0.0406	-0.52128			1.3403	3.44849	4.0407	0.44823			2.8406	0.36373							0.203	-0.266	-0.154	-0.13394	-0.33426	84.53993	16.73891			10.076	1.40991
												0.0407	0.18062			1.3443	5.49317	4.0408	0.44875			2.8407	0.30269							0.2035	-0.144	-0.065	-0.13562	-0.35114	84.74923	16.74939			10.094	0.74158
												0.0408	0.30269			1.3483	6.01196	4.0409	0.44835			2.8408	0.30269							0.204	-0.052	-0.018	-0.13504	-0.36424	84.95461	16.73558			10.127	1.20544
												0.0409	0.42476			1.3522	4.24194	4.041	0.44835			2.8409	0.27217							0.2045	0.037	-1.00E-03	-0.13223	-0.37335	85.16483	16.75088			10.149	0.72327
												0.041	0.4858			1.3559	7.17163	4.0411	0.44823			2.841	0.36373							0.205	0.121	0.023	-0.12727	-0.37828	85.37161	16.74414			10.183	1.21765
												0.0411	0.39424			1.3597	5.98144	4.0412	0.4479			2.8411	0.30269							0.2055	0.143	0.002	-0.12028	-0.3789	85.57927	16.74973			10.203	0.72022
												0.0412	0.30269			1.3638	5.98145	4.0413	0.44777			2.8412	0.30269							0.206	0.204	0.016	-0.1114	-0.37512	85.78971	16.7535			10.236	1.19934
												0.0413	0.21114			1.3678	5.64575	4.0414	0.44761			2.8413	0.30269							0.2065	0.192	-0.028	-0.10081	-0.36692	85.99631	16.75322			10.256	0.76904
												0.0414	0.45528			1.3719	7.93457	4.0415	0.4475			2.8414	0.27217							0.207	0.158	-0.096	-0.08872	-0.35431	86.20664	16.76			10.287	1.49536
												0.0415	0.69942			1.376	3.50952	4.0416	0.44658			2.8415	0.24166							0.2075	0.144	-0.316	-0.07537	-0.33737	86.41483	16.75871			10.31	0.75073
												0.0416	0.79097			1.3796	3.93677	4.0417	0.44708			2.8416	0.02803							0.208	0.107	-0.441	-0.06101	-0.31623	86.624	16.76448			10.344	1.26038
												0.0417	0.88252			1.3836	5.95093	4.0418	0.44736			2.8417	-0.5518							0.2085	0.04	-0.585	-0.0459	-0.29106	86.83746	16.77357			10.364	0.82703
												0.0418	0.88252			1.3877	7.93457	4.0419	0.44813			2.8418	-5.37358							0.209	-0.007	-0.715	-0.03033	-0.2621	87.04351	16.7679			10.399	1.60522
												0.0419	0.85201			1.3882	2.22778	4.042	0.44794			2.8419	-6.65532							0.2095	-0.056	-0.824	-0.01457	-0.22964	87.25309	16.7722			10.419	0.80872
												0.042	0.88252			1.3919	7.93457	4.0421	0.448			2.842	-2.77959							0.21	-0.063	-0.894	0.0011	-0.19399	87.45825	16.76254			10.45	1.36414
												0.0421	0.88252			1.3958	3.32642	4.0422	0.44832			2.8421	-1.92509							0.2105	0.008	-0.885	0.01641	-0.15554	87.66423	16.76194			10.47	0.68665
												0.0422	0.82149			1.3964	2.31934	4.0423	0.44761			2.8422	-2.04716							0.211	0.041	-0.843	0.03109	-0.1147	87.87425	16.77092			10.503	1.29089
												0.0423	0.79097			1.3997	3.63159	4.0424	0.44653			2.8423	-1.55888							0.2115	0.132	-0.717	0.04491	-0.07191	88.0794	16.76292			10.523	0.8606
												0.0424	0.79097			1.4037	5.40161	4.0425	0.44574			2.8424	-0.85698							0.212	0.226	-0.555	0.05765	-0.02767	88.28877	16.76908			10.556	1.33667
												0.0425	0.79097			1.4075	5.52368	4.0426	0.44568			2.8425	-0.30766							0.2125	0.293	-0.332	0.0691	0.01753	88.49567	16.76874			10.576	0.84228
												0.0426	0.82149			1.4115	6.86646	4.0427	0.44589			2.8426	-0.12456							0.213	0.327	-0.057	0.07911	0.06316	88.70318	16.76801			10.607	1.5686
												0.0427	0.85201			1.4157	7.01904	4.0428	0.44617			2.8427	-0.15507							0.2135	0.338	0.334	0.08753	0.10867	88.91391	16.77844			10.63	0.70801
												0.0428	0.82149			1.4195	3.8147	4.0429	0.4466			2.8428	-0.12456							0.214	0.234	0.879	0.09427	0.15354	89.12071	16.77344			10.662	1.5686
												0.0429	0.91304			1.4234	5.58472	4.043	0.44756			2.8429	-0.12456							0.2145	0.103	1.339	0.09927	0.1972	89.3321	16.78489			10.682	0.79956
												0.043	0.91304			1.4271	7.65991	4.0431	0.44806			2.843	-0.12456							0.215	-0.054	1.67	0.10248	0.23913	89.53974	16.7809			10.716	1.23596
												0.0431	0.94356			1.4312	6.31714	4.0432	0.44755			2.8431	-0.21611							0.2155	-0.201	1.916	0.10394	0.27879	89.74967	16.78927			10.734	0.57068
												0.0432	0.97408			1.4352	4.94385	4.0433	0.4468			2.8432	-0.3687							0.216	-0.22	1.909	0.10367	0.31569	89.96198	16.79427			10.767	1.63269
												0.0433	1.03511			1.4392	7.90405	4.0434	0.44572			2.8433	-0.64335							0.2165	-0.28	1.64	0.10177	0.34935	90.16908	16.78375			10.787	0.87586
												0.0434	1.09615			1.4432	3.14331	4.0435	0.44527			2.8434	-0.91801							0.217	-0.243	1.218	0.09836	0.37932	90.37939	16.78923			10.819	1.3031
												0.0435	1.06563			1.447	3.75366	4.0436	0.44459			2.8435	-0.24663							0.2175	-0.207	0.836	0.09356	0.40521	90.58381	16.7848			10.839	0.64392
												0.0436	0.94356			1.4509	3.60107	4.0437	0.44432			2.8436	0.02803							0.218	-0.251	0.605	0.08757	0.42665	90.78984	16.77667			10.867	1.2085
												0.0437	0.88252			1.4514	2.53296	4.0438	0.4434			2.8437	0.18062							0.2185	-0.266	0.436	0.08059	0.44335	90.99883	16.78577			10.892	0.83618
												0.0438	0.4858			1.4552	3.60107	4.0439	0.443			2.8438	0.27217							0.219	-0.24	-0.045	0.07282	0.45503	91.20405	16.78035			10.927	1.42212
												0.0439	-5.34306			1.4591	7.90405	4.044	0.44312			2.8439	0.27217							0.2195	-0.289	-0.196	0.06451	0.46152	91.41462	16.7846			10.944	0.85144
												0.044	-5.52617			1.4632	3.75366	4.0441	0.44227			2.844	0.30269							0.22	-0.309	-0.267	0.0559	0.46268	91.62095	16.78033			10.979	1.24512
												0.0441	-2.38286			1.4659	3.23486	4.0442	0.44116			2.8441	0.33321							0.2205	-0.296	-0.437	0.04725	0.45843	91.82841	16.78425			10.998	0.80566
												0.0442	-2.84062			1.4666	3.23486	4.0443	0.4403			2.8442	0.33321							0.221	-0.356	-0.566	0.0388	0.44879	92.04047	16.78729			11.027	1.39771
												0.0443	-2.47441			1.4711	7.65991	4.0444	0.44012			2.8443	0.30269							0.2215	-0.315	-0.552	0.0308	0.4338	92.24543	16.78508			11.05	0.81482
												0.0444	-1.40629			1.4748	7.08008	4.0445	0.44076			2.8444	0.30269							0.222	-0.253	-0.486	0.02349	0.41361	92.4563	16.78807			11.083	1.3916
												0.0445	-0.27714			1.4787	6.46973	4.0446	0.44144			2.8445	0.24166							0.2225	-0.186	-0.36	0.01708	0.3884	92.66448	16.79146			11.102	0.91858
												0.0446	0.05855			1.4828	5.12695	4.0447	0.44247			2.8446	0.33321							0.223	-0.11	-0.248	0.01179	0.35844	92.87362	16.79172			11.136	1.37634
												0.0447	0.05855			1.4867	4.88281	4.0448	0.4435			2.8447	0.33321							0.2235	-0.014	-0.225	0.00778	0.32404	93.08758	16.79962			11.156	0.83923
												0.0448	0.02803			1.4869	4.88281	4.0449	0.444			2.8448	0.30269							0.224	0.084	-0.304	0.00521	0.28559	93.29322	16.7945			11.187	1.63269
												0.0449	0.36373			1.4906	7.56836	4.045	0.4431			2.8449	0.30269							0.2245	0.195	-0.354	0.00419	0.2435	93.50294	16.80292			11.208	0.72937
												0.045	0.36373			1.4942	4.15039	4.0451	0.44235			2.845	0.39424							0.225	0.276	-0.298	0.0048	0.19826	93.70834	16.79224			11.243	1.25122
												0.0451	0.05855			1.4981	4.91333	4.0452	0.44181			2.8451	0.33321							0.2255	0.297	-0.249	0.00709	0.15039	93.91474	16.78811			11.263	0.88196
												0.0452	-0.15507			1.5021	5.70679	4.0453	0.44195			2.8452	0.33321							0.226	0.337	-0.258	0.01107	0.10044	94.12443	16.79907			11.296	1.28479
												0.0453	0.21114			1.5057	4.02832	4.0454	0.44206			2.8453	0.33321							0.2265	0.312	-0.322	0.01672	0.049	94.32869	16.78328			11.316	0.84534
												0.0454	0.69942			1.5097	9.09424	4.0455	0.44222			2.8454	0.27217							0.227	0.259	-0.345	0.02395	-0.00333	94.53932	16.79767			11.347	1.27258
												0.0455	0.79097			1.5139	4.05884	4.0456	0.44177			2.8455	0.1501							0.2275	0.195	-0.352	0.03266	-0.05593	94.74571	16.79265			11.368	0.84534
												0.0456	0.85201			1.5175	4.05884	4.0457	0.44209			2.8456	-0.24663							0.228	0.133	-0.377	0.04271	-0.10818	94.95311	16.79385			11.403	1.59302
												0.0457	0.88252			1.5177	4.05884	4.0458	0.44223			2.8457	-4.91582							0.2285	0.033	-0.378	0.05392	-0.15943	95.16461	16.80082			11.422	0.81787
												0.0458	0.94356			1.5212	4.24194	4.0459	0.44171			2.8458	-3.87822							0.229	-0.04	-0.357	0.06609	-0.2091	95.37165	16.80317			11.456	1.32141
												0.0459	0.88252			1.5252	5.79834	4.046	0.44101			2.8459	-6.25859							0.2295	-0.119	-0.331	0.07897	-0.25657	95.58207	16.80346			11.474	0.81177
												0.046	0.85201			1.5292	5.79834	4.0461	0.43973			2.846	-2.47441							0.23	-0.201	-0.213	0.09231	-0.30127	95.78925	16.79967			11.507	1.36108
												0.0461	0.88252			1.5332	5.79834	4.0462	0.43986			2.8461	-1.95561							0.2305	-0.218	-0.053	0.10582	-0.34266	95.99974	16.80862			11.528	0.75378
												0.0462	0.82149			1.5371	3.75366	4.0463	0.43974			2.8462	-1.22319							0.231	-0.247	0.036	0.11923	-0.38026	96.21274	16.82017			11.562	1.40991
												0.0463	0.85201			1.5408	8.36182	4.0464	0.43925			2.8463	-0.42973							0.2315	-0.187	0.15	0.13222	-0.4136	96.42005	16.81219			11.58	0.80872
												0.0464	0.85201			1.5413	2.01416	4.0465	0.43914			2.8464	-0.21611							0.232	-0.07	0.236	0.14451	-0.44228	96.62886	16.81546			11.616	1.49536
												0.0465	0.82149			1.5449	3.26538	4.0466	0.43903			2.8465	-0.21611							0.2325	0.068	0.303	0.15577	-0.46596	96.83452	16.81053			11.634	0.81787
												0.0466	0.88252			1.5487	8.36182	4.0467	0.43825			2.8466	-0.15507							0.233	0.221	0.324	0.16574	-0.48437	97.04041	16.80634			11.668	1.49536
												0.0467	0.82149			1.5523	2.28882	4.0468	0.43772			2.8467	-0.12456							0.2335	0.391	0.274	0.17413	-0.49729	97.24884	16.80879			11.688	0.82398
												0.0468	0.85201			1.5564	6.83594	4.0469	0.43766			2.8468	-0.12456							0.234	0.502	0.197	0.1807	-0.50457	97.45396	16.80595			11.72	1.55029
												0.0469	0.91304			1.56	5.67627	4.047	0.43746			2.8469	-0.06352							0.2345	0.535	0.233	0.18521	-0.50615	97.66428	16.81105			11.741	0.84839
												0.047	0.94356			1.5602	5.67627	4.0471	0.43775			2.847	-0.15507							0.235	0.504	0.263	0.18747	-0.50201	97.87122	16.81483			11.776	1.33972
												0.0471	0.97408			1.5641	6.92749	4.0472	0.4387			2.8471	-0.24663							0.2355	0.405	0.272	0.18731	-0.49225	98.0778	16.81047			11.794	0.82092
												0.0472	0.97408			1.5679	6.92749	4.0473	0.43854			2.8472	-0.33818							0.236	0.323	0.366	0.18463	-0.47698	98.28983	16.82524			11.825	1.39465
												0.0473	1.03511			1.5719	6.92749	4.0474	0.4384			2.8473	-0.3687							0.2365	0.164	0.383	0.17933	-0.45644	98.49599	16.82027			11.848	0.7782
												0.0474	1.03511			1.5758	5.0354	4.0475	0.43877			2.8474	-0.18559							0.237	0.003	0.373	0.17139	-0.4309	98.7065	16.82906			11.883	1.42212
												0.0475	0.91304			1.5798	4.82178	4.0476	0.4386			2.8475	0.08907							0.2375	-0.132	0.335	0.16081	-0.4007	98.9138	16.82339			11.903	0.80261
												0.0476	0.4858			1.5839	7.20215	4.0477	0.43824			2.8476	0.21114							0.238	-0.272	0.241	0.14767	-0.36625	99.12477	16.83039			11.936	1.25122
												0.0477	-4.51909			1.5878	7.20215	4.0478	0.43855			2.8477	0.24166							0.2385	-0.402	0.15	0.13205	-0.32799	99.33759	16.84119			11.956	0.54932
												0.0478	-5.34306			1.5916	3.9978	4.0479	0.43947			2.8478	0.27217							0.239	-0.464	0.018	0.11413	-0.28644	99.54379	16.84013			11.988	1.25122
												0.0479	-1.43681			1.5955	7.20215	4.048	0.43994			2.8479	0.27217							0.2395	-0.523	-0.094	0.0941	-0.24213	99.75387	16.84061			12.009	0.81787
												0.048	-3.08476			1.5995	3.32642	4.0481	0.44046			2.848	0.30269							0.24	-0.574	-0.197	0.0722	-0.19564	99.959	16.83432			12.043	1.39771
												0.0481	-2.35234			1.6031	5.88989	4.0482	0.44094			2.8481	0.30269							0.2405	-0.525	-0.224	0.04871	-0.14757	100.16476	16.838			12.063	0.82703
												0.0482	-1.19267			1.6072	8.36182	4.0483	0.44095			2.8482	0.27217							0.241	-0.521	-0.3	0.02396	-0.09855	100.37271	16.83286			12.097	1.25427
												0.0483	-0.91801			1.6111	4.15039	4.0484	0.44042			2.8483	0.30269							0.2415	-0.464	-0.325	-0.00171	-0.0492	100.57894	16.83423			12.1	1.25427
												0.0484	-0.70439			1.6146	5.40161	4.0485	0.43989			2.8484	0.30269							0.242	-0.385	-0.328	-0.02794	-1.49E-04	100.78951	16.84559			12.116	0.62561
												0.0485	-0.67387			1.6188	5.95093	4.0486	0.44043			2.8485	0.30269							0.2425	-0.285	-0.286	-0.05432	0.04797	100.9951	16.83881			12.148	1.32446
												0.0486	-0.15507			1.619	5.95093	4.0487	0.4406			2.8486	0.30269							0.243	-0.196	-0.241	-0.08045	0.09456	101.20324	16.84021			12.168	0.59204
												0.0487	0.08907			1.623	8.36182	4.0488	0.44104			2.8487	0.36373							0.2435	-0.073	-0.153	-0.10593	0.13903	101.41463	16.84876			12.2	1.18408
												0.0488	0.02803			1.627	3.87573	4.0489	0.44149			2.8488	0.30269							0.244	0.026	-0.087	-0.13034	0.18083	101.6207	16.84251			12.222	0.79651
												0.0489	-0.24663			1.6307	7.01904	4.049	0.44254			2.8489	0.33321							0.2445	0.146	-0.066	-0.15329	0.21945	101.83179	16.85095			12.251	1.27564
												0.049	-0.8875			1.635	5.95093	4.0491	0.44343			2.849	0.30269							0.245	0.234	0	-0.17438	0.25441	102.03985	16.85239			12.257	1.27564
												0.0491	-1.13164			1.6389	8.39233	4.0492	0.44423			2.8491	0.24166							0.2455	0.261	0.02	-0.19325	0.28531	102.24935	16.85288			12.274	0.90332
												0.0492	-0.00248			1.6394	2.28882	4.0493	0.44458			2.8492	0.1501							0.246	0.31	0.047	-0.20956	0.31178	102.46201	16.85392			12.308	1.61133
												0.0493	0.54683			1.6427	3.2959	4.0494	0.44488			2.8493	-0.18559							0.2465	0.294	0.022	-0.22302	0.33353	102.66829	16.85442			12.328	0.78125
												0.0494	0.72994			1.6468	5.09643	4.0495	0.44433			2.8494	-1.86406							0.247	0.252	-0.033	-0.23337	0.35032	102.87904	16.85697			12.36	1.61133
												0.0495	0.85201			1.6509	7.47681	4.0496	0.4439			2.8495	-7.54033							0.2475	0.19	-0.113	-0.24038	0.36199	103.08439	16.85169			12.38	0.67139
												0.0496	0.91304			1.6552	3.87573	4.0497	0.4436			2.8496	-3.81718							0.248	0.135	-0.192	-0.2439	0.36845	103.28979	16.84619			12.411	1.22681
												0.0497	0.91304			1.6592	9.09424	4.0498	0.4432			2.8497	-2.96269							0.2485	0.066	-0.284	-0.24381	0.36968	103.49897	16.84961			12.433	0.6073
												0.0498	0.91304			1.6618	4.30298	4.0499	0.44274			2.8498	-3.20683							0.249	0.043	-0.349	-0.24006	0.36572	103.70367	16.84721			12.468	1.22681
												0.0499	0.91304			1.6623	4.30298	4.05	0.44216			2.8499	-1.52836							0.2495	0.029	-0.412	-0.23266	0.35669	103.91457	16.85294			12.486	0.83923
												0.05	0.85201			1.6628	4.30298	4.0501	0.44258			2.85	-0.85698							0.25	0.06	-0.458	-0.22166	0.34279	104.12138	16.85422			12.52	1.61133
												0.0501	0.88252			1.6667	5.70679	4.0502	0.44327			2.8501	-0.46025							0.2505	0.143	-0.453	-0.2072	0.32426	104.32806	16.85723			12.539	0.63171
												0.0502	0.79097			1.671	3.9978	4.0503	0.44385			2.8502	-0.39921							0.251	0.17	-0.448	-0.18945	0.30142	104.53992	16.86452			12.568	1.24512
												0.0503	0.79097			1.6747	3.9978	4.0504	0.44402			2.8503	-0.46025							0.2515	0.231	-0.35	-0.16865	0.27464	104.7454	16.85987			12.628	1.61133
												0.0504	0.79097			1.6787	7.96509	4.0505	0.44379			2.8504	-0.58232							0.252	0.285	-0.195	-0.1451	0.24434	104.9564	16.87337			12.647	0.61035
												0.0505	0.79097			1.6824	3.78418	4.0506	0.44376			2.8505	-0.30766							0.2525	0.34	0.018	-0.11914	0.21099	105.16355	16.86827			12.68	1.27869
												0.0506	0.85201			1.6867	5.46265	4.0507	0.44395			2.8506	-0.21611							0.253	0.378	0.246	-0.09115	0.17508	105.37418	16.88111			12.7	0.72327
												0.0507	0.85201			1.6904	6.50024	4.0508	0.44387			2.8507	-0.33818							0.2535	0.43	0.472	-0.06155	0.13717	105.58672	16.88474			12.731	1.2146
												0.0508	0.88252			1.6943	5.52368	4.0509	0.444			2.8508	-0.61284							0.254	0.396	0.751	-0.03082	0.0978	105.79302	16.87682			12.753	0.74158
												0.0509	0.91304			1.6983	6.56128	4.051	0.4439			2.8509	-1.34526							0.2545	0.328	1.017	5.77E-04	0.05755	106.00332	16.88669			12.784	1.52283
												0.051	0.91304			1.7023	7.32422	4.0511	0.4439			2.851	-0.73491							0.255	0.229	1.095	0.03213	0.01701	106.20825	16.87999			12.788	1.52283
												0.0511	0.97408			1.7061	7.32422	4.0512	0.4443			2.8511	-0.21611							0.2555	0.065	1.013	0.06332	-0.02325	106.41475	16.87572			12.805	0.63477
												0.0512	1.03511			1.7063	7.32422	4.0513	0.44486			2.8512	0.02803							0.256	-0.021	0.936	0.09365	-0.06266	106.62397	16.88066			12.84	1.30615
												0.0513	1.09615			1.7103	7.35474	4.0514	0.44479			2.8513	0.1501							0.2565	-0.101	0.84	0.1226	-0.10065	106.82892	16.87896			12.86	0.74158
												0.0514	1.03511			1.7143	3.8147	4.0515	0.44459			2.8514	0.18062							0.257	-0.224	0.742	0.14968	-0.13671	107.04037	16.8843			12.888	1.27258
												0.0515	0.97408			1.718	6.74438	4.0516	0.44548			2.8515	0.24166							0.2575	-0.232	0.591	0.17443	-0.17033	107.2457	16.87296			12.912	0.7843
												0.0516	0.72994			1.722	7.65991	4.0517	0.44644			2.8516	0.24166							0.258	-0.165	0.215	0.19639	-0.20104	107.4535	16.87543			12.944	1.62659
												0.0517	-4.33598			1.7258	3.44849	4.0518	0.44701			2.8517	0.18062							0.2585	-0.22	-0.07	0.21518	-0.22845	107.66376	16.87907			12.965	0.82703
												0.0518	-5.89238			1.7295	3.93677	4.0519	0.44718			2.8518	0.24166							0.259	-0.245	-0.104	0.23043	-0.25217	107.8705	16.87643			12.997	1.52283
												0.0519	-1.65043			1.7338	6.073	4.052	0.44776			2.8519	0.27217							0.2595	-0.32	-0.305	0.24186	-0.27191	108.08223	16.88581			13.017	0.65918
												0.052	-1.52836			1.7379	3.54004	4.0521	0.4479			2.852	0.27217							0.26	-0.348	-0.502	0.2492	-0.28741	108.28985	16.88483			13.048	1.52283
												0.0521	-2.32182			1.7418	5.52368	4.0522	0.44662			2.8521	0.33321							0.2605	-0.32	-0.52	0.25229	-0.29849	108.49984	16.89233			13.071	0.81482
												0.0522	-2.19975			1.7422	2.34985	4.0523	0.44526			2.8522	0.36373							0.261	-0.325	-0.503	0.251	-0.30502	108.71285	16.89581			13.104	1.53503
												0.0523	-0.33818			1.7456	3.11279	4.0524	0.44447			2.8523	0.33321							0.2615	-0.285	-0.458	0.24529	-0.30694	108.91888	16.89455			13.124	0.85754
												0.0524	-0.12456			1.7458	3.11279	4.0525	0.44401			2.8524	0.36373							0.262	-0.225	-0.408	0.23518	-0.30425	109.12815	16.89492			13.157	1.27869
												0.0525	0.08907			1.7498	5.27954	4.0526	0.44365			2.8525	0.30269							0.2625	-0.155	-0.352	0.22077	-0.29705	109.33422	16.88358			13.16	1.27869
												0.0526	0.1501			1.7536	10.37598	4.0527	0.44342			2.8526	0.36373							0.263	-0.096	-0.328	0.20222	-0.28545	109.54056	16.88984			13.179	0.74463
												0.0527	0.1501			1.7541	2.34985	4.0528	0.44336			2.8527	0.36373							0.2635	0.027	-0.184	0.17977	-0.26965	109.74933	16.886			13.208	1.31531
												0.0528	0.24166			1.7579	3.02124	4.0529	0.44435			2.8528	0.33321							0.264	0.086	-0.127	0.15373	-0.24992	109.95511	16.88558			13.235	0.76294
												0.0529	0.21114			1.7616	4.42505	4.053	0.44408			2.8529	0.27217							0.2645	0.18	-0.014	0.12445	-0.22656	110.1647	16.89303			13.268	1.51367
												0.053	-0.21611			1.7652	5.21851	4.0531	0.44388			2.853	-0.033							0.265	0.231	0.032	0.09235	-0.19992	110.37085	16.88409			13.288	0.79041
												0.0531	-1.0706			1.7689	5.21851	4.0532	0.44361			2.8531	-3.08476							0.2655	0.24	0.048	0.0579	-0.17041	110.57835	16.89122			13.32	1.25122
												0.0532	-0.52128			1.7725	3.78418	4.0533	0.44356			2.8532	-5.77031							0.266	0.282	0.086	0.02162	-0.13845	110.7905	16.89481			13.341	0.89416
												0.0533	0.21114			1.7727	3.78418	4.0534	0.44349			2.8533	-4.48857							0.2665	0.257	0.055	-0.01593	-0.10453	110.99581	16.8859			13.377	1.2085
												0.0534	0.69942			1.7764	5.12695	4.0535	0.44341			2.8534	-2.26079							0.267	0.214	0.005	-0.05419	-0.06912	111.20708	16.90246			13.395	0.65308
												0.0535	0.85201			1.7766	5.12695	4.0536	0.44244			2.8535	-3.3289							0.2675	0.172	-0.186	-0.09255	-0.03273	111.41539	16.89518			13.428	1.7273
												0.0536	0.85201			1.7805	5.85938	4.0537	0.44161			2.8536	-2.26079							0.268	0.127	-0.338	-0.1304	0.00412	111.62504	16.89883			13.448	0.62866
												0.0537	0.88252			1.7843	6.10351	4.0538	0.44185			2.8537	-1.25371							0.2685	0.056	-0.513	-0.16713	0.04092	111.83749	16.90368			13.48	1.21765
												0.0538	0.91304			1.7883	5.43213	4.0539	0.4417			2.8538	-0.64335							0.269	0.021	-0.707	-0.20214	0.07717	112.04338	16.90183			13.5	0.78125
												0.0539	0.88252			1.7922	4.76074	4.054	0.44169			2.8539	-0.42973							0.2695	-0.015	-0.843	-0.23486	0.11237	112.25331	16.90298			13.528	1.28174
												0.054	0.85201			1.7961	3.66211	4.0541	0.44107			2.854	-0.39921							0.27	-0.009	-0.981	-0.26473	0.14604	112.45806	16.89772			13.553	0.82703
												0.0541	0.85201			1.8	7.01904	4.0542	0.44129			2.8541	-0.30766							0.2705	0.064	-1.046	-0.29123	0.17775	112.66314	16.89383			13.588	1.39771
												0.0542	0.82149			1.8039	3.41797	4.0543	0.44182			2.8542	-0.15507							0.271	0.101	-1.066	-0.31389	0.20709	112.87405	16.89851			13.605	0.89111
												0.0543	0.79097			1.808	3.9978	4.0544	0.44192			2.8543	-0.21611							0.2715	0.192	-0.976	-0.3323	0.23368	113.07831	16.89694			13.637	1.32751
												0.0544	0.79097			1.8118	5.5542	4.0545	0.44217			2.8544	-0.24663							0.272	0.294	-0.816	-0.34609	0.2572	113.28865	16.90597			13.659	0.70801
												0.0545	0.79097			1.8124	2.2583	4.0546	0.44177			2.8545	-0.52128							0.2725	0.406	-0.6	-0.35499	0.27737	113.49555	16.89649			13.688	1.2207
												0.0546	0.85201			1.8159	7.44629	4.0547	0.44151			2.8546	-0.76543							0.273	0.478	-0.309	-0.35877	0.29398	113.70338	16.89914			13.713	0.72022
												0.0547	0.82149			1.8197	5.70679	4.0548	0.44105			2.8547	-1.46733							0.2735	0.529	0.113	-0.35728	0.30684	113.91463	16.90811			13.748	1.5686
												0.0548	0.82149			1.8239	7.44629	4.0549	0.44098			2.8548	-0.49077							0.274	0.513	0.522	-0.35048	0.31586	114.11988	16.90224			13.765	0.8728
												0.0549	0.91304			1.8279	7.90405	4.055	0.4408			2.8549	-0.06352							0.2745	0.479	0.835	-0.33836	0.32097	114.33194	16.91564			13.797	1.34888
												0.055	1.00459			1.8324	4.88281	4.0551	0.44018			2.855	0.1501							0.275	0.369	1.131	-0.32104	0.32218	114.53985	16.90621			13.817	0.80261
												0.0551	0.94356			1.836	3.63159	4.0552	0.43993			2.8551	0.18062							0.2755	0.144	1.515	-0.29869	0.31956	114.74963	16.91213			13.848	1.37329
												0.0552	1.06563			1.8399	5.82886	4.0553	0.44008			2.8552	0.18062							0.276	-0.047	1.864	-0.27157	0.31323	114.96276	16.9178			13.871	0.79651
												0.0553	1.12667			1.844	6.16455	4.0554	0.43936			2.8553	0.18062							0.2765	-0.208	1.997	-0.24	0.30334	115.16908	16.91409			13.904	1.30615
												0.0554	1.09615			1.8476	3.60107	4.0555	0.43879			2.8554	0.21114							0.277	-0.313	1.92	-0.20439	0.29014	115.37926	16.91796			13.923	0.88501
												0.0555	1.00459			1.8499	2.86865	4.0556	0.4386			2.8555	0.21114							0.2775	-0.379	1.386	-0.16521	0.27388	115.58444	16.91137			13.957	1.19629
												0.0556	-0.30766			1.8541	5.85938	4.0557	0.43828			2.8556	0.21114							0.278	-0.37	0.718	-0.12297	0.25487	115.78919	16.90072			13.975	0.67139
												0.0557	-3.87822			1.8551	5.85938	4.0558	0.43834			2.8557	0.21114							0.2785	-0.436	0.347	-0.07825	0.23347	115.99954	16.91187			14.008	1.26038
												0.0558	-2.50493			1.8553	5.85938	4.0559	0.4385			2.8558	0.24166							0.279	-0.423	0.135	-0.03166	0.21005	116.20514	16.91006			14.028	0.6073
												0.0559	-1.10112			1.8593	5.98145	4.056	0.43829			2.8559	0.27217							0.2795	-0.393	-0.217	0.01614	0.185	116.41355	16.90774			14.061	1.26038
												0.056	-2.84062			1.8632	5.98145	4.0561	0.43843			2.856	0.27217							0.28	-0.386	-0.343	0.0645	0.15875	116.62108	16.91379			14.081	0.80872
												0.0561	-1.77251			1.8671	5.98145	4.0562	0.43817			2.8561	0.33321							0.2805	-0.332	-0.33	0.11273	0.13173	116.82847	16.90737			14.109	1.22375
												0.0562	-0.30766			1.8707	5.61523	4.0563	0.43741			2.8562	0.33321							0.281	-0.393	-0.486	0.16015	0.10437	117.03988	16.91983			14.112	1.22375
												0.0563	0.02803			1.8747	4.45557	4.0564	0.43669			2.8563	0.39424							0.2815	-0.35	-0.559	0.20608	0.0771	117.24679	16.9192			14.134	0.74768
												0.0564	0.36373			1.8787	7.26318	4.0565	0.43619			2.8564	0.39424							0.282	-0.282	-0.578	0.24987	0.05035	117.45729	16.92994			14.164	1.59302
												0.0565	0.42476			1.8824	3.50952	4.0566	0.43617			2.8565	0.39424							0.2825	-0.181	-0.409	0.29089	0.02452	117.66487	16.93172			14.186	0.58594
												0.0566	0.45528			1.8863	5.88989	4.0567	0.43662			2.8566	0.4858							0.283	-0.111	-0.167	0.32855	-2.63E-06	117.87525	16.93844			14.221	1.23596
												0.0567	0.39424			1.8904	6.83594	4.0568	0.43755			2.8567	0.4858							0.2835	0.009	-0.018	0.36232	-0.02286	118.0874	16.94274			14.238	0.88196
												0.0568	0.39424			1.894	4.15039	4.0569	0.43782			2.8568	0.42476							0.284	0.073	0.013	0.39171	-0.04373	118.29306	16.94007			14.269	1.3855
												0.0569	0.21114			1.898	6.40869	4.057	0.43793			2.8569	0.36373							0.2845	0.131	0.01	0.4163	-0.06233	118.50305	16.94278			14.29	0.72327
												0.057	-0.5518			1.9019	5.40161	4.0571	0.43932			2.857	0.24166							0.285	0.213	0.04	0.43575	-0.07842	118.70848	16.93223			14.321	1.3855
												0.0571	0.36373			1.9059	6.31714	4.0572	0.43961			2.8571	-0.15507							0.2855	0.213	0.004	0.44978	-0.0918	118.91429	16.93258			14.325	1.3855
												0.0572	0.6689			1.9098	6.19507	4.0573	0.43935			2.8572	-3.45097							0.286	0.278	0.089	0.4582	-0.10231	119.12371	16.93307			14.344	0.87585
												0.0573	0.82149			1.9135	3.84522	4.0574	0.43956			2.8573	-7.35722							0.2865	0.257	0.056	0.46091	-0.10987	119.32861	16.92412			14.381	1.30615
												0.0574	0.88252			1.9173	7.26318	4.0575	0.43946			2.8574	-3.05424							0.287	0.204	-0.038	0.45787	-0.11443	119.53932	16.94023			14.397	0.72327
												0.0575	0.91304			1.9211	3.57056	4.0576	0.43978			2.8575	-3.90874							0.2875	0.141	-0.134	0.44916	-0.116	119.74509	16.93148			14.429	1.26038
												0.0576	0.88252			1.9216	2.34985	4.0577	0.44007			2.8576	-2.56596							0.288	0.083	-0.226	0.43493	-0.11463	119.95324	16.93642			14.452	0.78735
												0.0577	0.94356			1.9251	3.11279	4.0578	0.44027			2.8577	-1.43681							0.2885	-0.01	-0.347	0.41539	-0.11043	120.16416	16.94203			14.485	1.41296
												0.0578	0.94356			1.9291	4.91333	4.0579	0.43972			2.8578	-0.49077							0.289	-0.062	-0.446	0.39087	-0.10358	120.37152	16.94472			14.505	0.84839
												0.0579	0.88252			1.9296	2.28882	4.058	0.43936			2.8579	-0.15507							0.2895	-0.127	-0.54	0.36175	-0.09426	120.58134	16.94865			14.541	1.46484
												0.058	0.85201			1.933	4.97436	4.0581	0.43882			2.858	-0.033							0.29	-0.194	-0.57	0.32848	-0.08272	120.78928	16.95206			14.56	0.81787
												0.0581	0.85201			1.937	5.15747	4.0582	0.43887			2.8581	-0.033							0.2905	-0.201	-0.552	0.29157	-0.06926	120.99923	16.96084			14.589	1.46484
												0.0582	0.82149			1.9407	2.96021	4.0583	0.43941			2.8582	0.02803							0.291	-0.246	-0.583	0.25159	-0.0542	121.21282	16.97463			14.592	1.46484
												0.0583	0.79097			1.9444	3.75366	4.0584	0.44027			2.8583	0.02803							0.2915	-0.229	-0.541	0.20916	-0.03787	121.41869	16.97233			14.613	0.83618
												0.0584	0.82149			1.9484	6.01196	4.0585	0.44088			2.8584	0.02803							0.292	-0.176	-0.457	0.16492	-0.02066	121.62944	16.97802			14.645	1.40076
												0.0585	0.82149			1.9524	6.62231	4.0586	0.44138			2.8585	-0.00248							0.2925	-0.093	-0.336	0.11955	-0.00294	121.83337	16.97213			14.649	1.40076
												0.0586	0.88252			1.9562	4.5166	4.0587	0.44159			2.8586	-0.06352							0.293	-0.01	-0.212	0.07373	0.01488	122.04006	16.97236			14.667	0.84229
												0.0587	0.88252			1.9599	3.96729	4.0588	0.44127			2.8587	-0.15507							0.2935	0.115	-0.034	0.02814	0.03239	122.24963	16.97999			14.701	1.55029
												0.0588	0.91304			1.9636	6.68335	4.0589	0.44113			2.8588	-0.39921							0.294	0.211	0.134	-0.01652	0.04921	122.4547	16.97733			14.72	0.85144
												0.0589	0.97408			1.9678	5.5542	4.059	0.44154			2.8589	-0.30766							0.2945	0.31	0.307	-0.0596	0.06493	122.66539	16.98961			14.749	1.21765
												0.059	1.09615			1.972	5.52368	4.0591	0.44168			2.859	0.08907							0.295	0.371	0.511	-0.10046	0.07918	122.8712	16.98557			14.752	1.21765
												0.0591	1.06563			1.9758	7.04956	4.0592	0.44185			2.8591	0.1501							0.2955	0.364	0.688	-0.1385	0.0916	123.07855	16.98705			14.772	0.59815
												0.0592	1.06563			1.9798	2.80762	4.0593	0.442			2.8592	0.21114							0.296	0.414	0.804	-0.17317	0.10187	123.29053	16.99889			14.805	1.47705
												0.0593	0.97408			1.9836	7.04956	4.0594	0.44169			2.8593	0.18062							0.2965	0.406	0.862	-0.20398	0.10968	123.49585	16.99629			14.825	0.82092
												0.0594	0.30269			1.9872	3.02124	4.0595	0.44213			2.8594	0.18062							0.297	0.376	0.837	-0.2305	0.11479	123.70791	17.00385			14.861	1.54114
												0.0595	-3.35942			1.9913	6.43921	4.0596	0.44246			2.8595	0.27217							0.2975	0.343	0.686	-0.25237	0.11696	123.91493	17.00404			14.88	0.69885
												0.0596	-2.68803			1.9953	4.79126	4.0597	0.4427			2.8596	0.21114							0.298	0.303	0.473	-0.26931	0.11602	124.12386	17.00072			14.909	1.54114
												0.0597	-0.79594			1.9958	2.53296	4.0598	0.44326			2.8597	0.24166							0.2985	0.212	0.288	-0.28112	0.11185	124.33803	17.00789			14.936	0.73547
												0.0598	-2.23027			1.9994	3.44849	4.0599	0.44345			2.8598	0.21114							0.299	0.13	0.132	-0.28767	0.10437	124.54306	17.00692			14.969	1.45264
												0.0599	-1.80302			2.0032	3.72315	4.06	0.44362			2.8599	0.27217							0.2995	0.066	-0.023	-0.28895	0.09355	124.75373	17.007			14.989	0.82703
												0.06	-0.73491			2.0076	3.72314	4.0601	0.44378			2.86	0.27217							0.3	0.023	-0.173	-0.28499	0.07943	124.95898	16.99552			15.021	1.4801
												0.0601	0.18062			2.0114	8.02612	4.0602	0.44382			2.8601	0.27217							0.3005	0.042	-0.33	-0.27594	0.06208	125.16383	16.98865			15.041	0.66528
												0.0602	0.45528			2.0119	2.28882	4.0603	0.44335			2.8602	0.30269							0.301	0.003	-0.459	-0.26202	0.04165	125.37389	16.98906			15.069	1.34888
												0.0603	0.51631			2.0143	3.32642	4.0604	0.44364			2.8603	0.33321							0.3015	-1.00E-03	-0.511	-0.24352	0.0183	125.57929	16.98483			15.072	1.34888
												0.0604	0.45528			2.0194	6.62232	4.0605	0.44359			2.8604	0.33321							0.302	0.031	-0.469	-0.22082	-0.00773	125.78913	16.98675			15.094	0.80566
												0.0605	0.42476			2.0232	3.50952	4.0606	0.44376			2.8605	0.33321							0.3025	0.058	-0.432	-0.19435	-0.03617	125.99523	16.9805			15.129	1.65405
												0.0606	0.54683			2.0275	6.22559	4.0607	0.44358			2.8606	0.39424							0.303	0.091	-0.381	-0.16462	-0.06668	126.20311	16.97915			15.146	0.63171
												0.0607	0.45528			2.0313	5.82886	4.0608	0.44321			2.8607	0.42476							0.3035	0.152	-0.272	-0.13218	-0.09893	126.41433	16.97799			15.181	1.23291
												0.0608	-0.52128			2.0353	6.68335	4.0609	0.44353			2.8608	0.30269							0.304	0.176	-0.172	-0.09761	-0.13253	126.62122	16.97622			15.2	0.80261
												0.0609	0.11959			2.0358	2.38037	4.061	0.44433			2.8609	0.18062							0.3045	0.204	-0.043	-0.06155	-0.16705	126.83164	16.97817			15.229	1.38855
												0.061	0.45528			2.0394	3.35693	4.0611	0.44501			2.861	-0.39921							0.305	0.215	0.078	-0.02465	-0.20206	127.0391	16.97163			15.232	1.38855
												0.0611	0.72994			2.0436	3.35693	4.0612	0.44565			2.8611	-5.52617							0.3055	0.175	0.141	0.01243	-0.23711	127.24907	16.96716			15.252	0.85754
												0.0612	0.85201			2.0473	5.67627	4.0613	0.44565			2.8612	-5.00737							0.306	0.174	0.215	0.04903	-0.27173	127.46198	16.97408			15.284	1.43128
												0.0613	0.88252			2.05	5.64575	4.0614	0.44554			2.8613	-4.45805							0.3065	0.116	0.208	0.08449	-0.30547	127.66778	16.9665			15.305	0.83618
												0.0614	0.94356			2.0511	5.64575	4.0615	0.44577			2.8614	-2.87114							0.307	0.043	0.156	0.11817	-0.33785	127.87857	16.96171			15.341	1.38245
												0.0615	0.91304			2.0551	6.01196	4.0616	0.44612			2.8615	-2.74907							0.3075	-0.033	0.061	0.14947	-0.36842	128.08355	16.95719			15.358	0.87891
												0.0616	0.91304			2.0588	4.05884	4.0617	0.44523			2.8616	-1.34526							0.308	-0.098	-0.038	0.17783	-0.39674	128.28918	16.94962			15.389	1.37329
												0.0617	0.88252			2.0628	6.01196	4.0618	0.44429			2.8617	-0.49077							0.3085	-0.204	-0.15	0.20273	-0.42239	128.49821	16.9503			15.413	0.76904
												0.0618	0.91304			2.0667	6.01196	4.0619	0.44308			2.8618	-0.24663							0.309	-0.274	-0.217	0.2237	-0.44499	128.70439	16.93996			15.445	1.27563
												0.0619	0.85201			2.0673	2.0752	4.062	0.44234			2.8619	-0.24663							0.3095	-0.35	-0.3	0.24036	-0.46416	128.91455	16.94075			15.449	1.27563
												0.062	0.85201			2.0705	5.5542	4.0621	0.44166			2.862	-0.18559							0.31	-0.415	-0.395	0.25238	-0.47959	129.12104	16.94222			15.466	0.86975
												0.0621	0.85201			2.0745	6.46973	4.0622	0.44179			2.8621	-0.12456							0.3105	-0.426	-0.447	0.25951	-0.491	129.32838	16.93356			15.498	1.26343
												0.0622	0.85201			2.0785	10.37598	4.0623	0.4425			2.8622	-0.06352							0.311	-0.49	-0.524	0.26159	-0.49815	129.53987	16.93612			15.501	1.26343
												0.0623	0.88252			2.0824	4.60815	4.0624	0.44311			2.8623	-0.033							0.3115	-0.485	-0.504	0.25853	-0.50084	129.74578	16.92987			15.518	0.77515
												0.0624	0.85201			2.0827	4.60815	4.0625	0.44365			2.8624	-0.09404							0.312	-0.442	-0.44	0.25033	-0.49895	129.9569	16.92738			15.549	1.52893
												0.0625	0.88252			2.0865	5.18799	4.0626	0.44428			2.8625	-0.12456							0.3125	-0.377	-0.342	0.23708	-0.49239	130.16454	16.92061			15.572	0.78735
												0.0626	0.94356			2.0867	5.18799	4.0627	0.4442			2.8626	-0.06352							0.313	-0.313	-0.245	0.21895	-0.48112	130.37375	16.91832			15.605	1.28479
												0.0627	0.97408			2.0906	5.15747	4.0628	0.44374			2.8627	0.02803							0.3135	-0.19	-0.096	0.19618	-0.46517	130.58634	16.91593			15.624	0.8728
												0.0628	0.88252			2.0944	5.06592	4.0629	0.44337			2.8628	0.11959							0.314	-0.084	0.014	0.16909	-0.44461	130.79304	16.9097			15.658	1.297
												0.0629	0.91304			2.0984	3.75366	4.063	0.44276			2.8629	0.18062							0.3145	0.043	0.135	0.13808	-0.41958	131.00367	16.90884			15.678	0.7782
												0.063	0.18062			2.0989	2.16675	4.0631	0.44328			2.863	0.21114							0.315	0.147	0.216	0.10361	-0.39026	131.20872	16.90517			15.709	1.52893
												0.0631	-3.72563			2.1027	3.63159	4.0632	0.44325			2.8631	0.21114							0.3155	0.186	0.225	0.06619	-0.35688	131.41385	16.87151			15.731	0.78735
												0.0632	-4.06132			2.1031	2.2583	4.0633	0.44316			2.8632	0.21114							0.316	0.271	0.257	0.02639	-0.31972	131.62358	16.87902			15.769	1.26038
												0.0633	-1.46733			2.1066	10.37598	4.0634	0.44296			2.8633	0.18062							0.3165	0.302	0.24	-0.01519	-0.27909	131.82837	16.87897			15.785	0.70801
												0.0634	-3.23735			2.1105	3.78418	4.0635	0.44349			2.8634	0.21114							0.317	0.301	0.198	-0.05792	-0.23537	132.03861	16.86204			15.818	1.2146
												0.0635	-2.16923			2.114	3.26538	4.0636	0.44342			2.8635	0.21114							0.3175	0.289	0.139	-0.10114	-0.18894	132.24643	16.86605			15.838	0.76599
												0.0636	-0.8875			2.1181	6.40869	4.0637	0.44424			2.8636	0.21114							0.318	0.286	0.065	-0.14419	-0.14024	132.45329	16.85503			15.869	1.47095
												0.0637	-0.73491			2.1219	6.40869	4.0638	0.44381			2.8637	0.18062							0.3185	0.24	-0.071	-0.18642	-0.08971	132.66467	16.8506			15.89	0.73853
												0.0638	-0.15507			2.1259	6.40869	4.0639	0.44384			2.8638	0.24166							0.319	0.225	-0.19	-0.22718	-0.03784	132.87036	16.8469			15.922	1.22375
												0.0639	0.08907			2.1261	6.40869	4.064	0.44376			2.8639	0.27217							0.3195	0.194	-0.329	-0.26583	0.0149	133.08173	16.84396			15.924	1.22375
												0.064	0.24166			2.1302	10.37598	4.0641	0.44325			2.864	0.24166							0.32	0.175	-0.447	-0.30179	0.068	133.28882	16.82479			15.978	1.35803
												0.0641	0.24166			2.1307	2.41089	4.0642	0.4433			2.8641	0.33321							0.3205	0.227	-0.485	-0.33452	0.12097	133.49984	16.82547			15.998	0.79346
												0.0642	0.24166			2.1341	3.44849	4.0643	0.44335			2.8642	0.39424							0.321	0.219	-0.546	-0.3635	0.1733	133.71272	16.82515			16.029	1.35193
												0.0643	0.11959			2.1377	6.7749	4.0644	0.44287			2.8643	0.39424							0.3215	0.245	-0.565	-0.38829	0.22451	133.91843	16.8033			16.053	0.74463
												0.0644	-0.00248			2.1379	6.7749	4.0645	0.44311			2.8644	0.36373							0.322	0.27	-0.562	-0.40853	0.27411	134.12929	16.7994			16.086	1.44348
												0.0645	-0.3687			2.1419	6.71387	4.0646	0.44336			2.8645	0.36373							0.3225	0.289	-0.525	-0.42391	0.32164	134.33379	16.77862			16.107	0.91248
												0.0646	-0.76543			2.1456	6.43921	4.0647	0.44359			2.8646	0.30269							0.323	0.302	-0.443	-0.43419	0.36667	134.53951	16.76945			16.142	1.33972
												0.0647	-0.27714			2.1496	5.27954	4.0648	0.44443			2.8647	0.08907							0.3235	0.342	-0.283	-0.43924	0.40879	134.74938	16.75831			16.159	0.79651
												0.0648	0.4858			2.1536	4.73022	4.0649	0.44487			2.8648	-1.28422							0.324	0.322	-0.14	-0.43898	0.44761	134.95445	16.73675			16.19	1.40076
												0.0649	0.72994			2.1541	2.07519	4.065	0.44512			2.8649	-5.25151							0.3245	0.279	0.019	-0.43344	0.48279	135.1642	16.72798			16.213	0.85144
												0.065	0.79097			2.1576	5.37109	4.0651	0.44565			2.865	-7.02153							0.325	0.185	0.169	-0.4227	0.51403	135.37101	16.71642			16.242	1.19019
												0.0651	0.82149			2.1616	4.63867	4.0652	0.4466			2.8651	-3.3289							0.3255	-1.00E-03	0.274	-0.40694	0.54105	135.57761	16.69884			16.245	1.19019
												0.0652	0.85201			2.1655	10.37598	4.0653	0.44715			2.8652	-3.81718							0.326	-0.143	0.413	-0.38642	0.56364	135.7897	16.68726			16.265	0.79651
												0.0653	0.88252			2.1696	3.20435	4.0654	0.44761			2.8653	-2.41337							0.3265	-0.287	0.527	-0.36148	0.58161	135.99588	16.66794			16.302	1.40381
												0.0654	0.88252			2.1736	6.28662	4.0655	0.44781			2.8654	-1.10112							0.327	-0.448	0.615	-0.33249	0.59484	136.20685	16.65781			16.318	0.82703
												0.0655	0.88252			2.1775	5.95093	4.0656	0.44776			2.8655	-0.58232							0.3275	-0.629	0.67	-0.29991	0.60323	136.41485	16.6382			16.35	1.26953
												0.0656	0.85201			2.1813	3.57056	4.0657	0.44763			2.8656	-0.42973							0.328	-0.7	0.812	-0.26425	0.60675	136.62503	16.62153			16.373	0.79041
												0.0657	0.88252			2.1852	7.41577	4.0658	0.44789			2.8657	-0.46025							0.3285	-0.771	0.744	-0.22607	0.6054	136.83792	16.63451			16.402	1.23596
												0.0658	0.85201			2.188	3.44849	4.0659	0.44729			2.8658	-0.3687							0.329	-0.798	0.732	-0.18594	0.59925	137.04383	16.563			16.405	1.23596
												0.0659	0.85201			2.1892	3.44849	4.066	0.44658			2.8659	-0.18559							0.3295	-0.831	0.627	-0.14448	0.58837	137.25336	16.54711			16.426	0.83313
												0.066	0.79097			2.193	5.95093	4.0661	0.44633			2.866	-0.21611							0.33	-0.827	0.442	-0.10231	0.57292	137.45904	16.52528			16.462	1.23596
												0.0661	0.85201			2.1968	6.74439	4.0662	0.44656			2.8661	-0.21611							0.3305	-0.78	0.272	-0.06007	0.55307	137.66543	16.45507			16.479	0.71411
												0.0662	0.82149			2.1975	2.19727	4.0663	0.44648			2.8662	-0.18559							0.331	-0.746	0.164	-0.01838	0.52904	137.87432	16.16771			16.51	1.57471
												0.0663	0.85201			2.2008	6.74439	4.0664	0.44728			2.8663	-0.3687							0.3315	-0.666	0.124	0.02215	0.50107	138.07893	16.03218			16.531	0.6897
												0.0664	0.85201			2.2049	6.74439	4.0665	0.44784			2.8664	-0.73491							0.332	-0.591	0.112	0.06094	0.46947	138.28871	15.91612			16.562	1.57471
												0.0665	0.88252			2.209	6.5918	4.0666	0.44857			2.8665	-0.67387							0.3325	-0.461	0.138	0.09742	0.43453	138.4957	15.85281			16.584	0.62866
												0.0666	0.94356			2.2125	4.39453	4.0667	0.44894			2.8666	-0.00248							0.333	-0.351	0.107	0.1311	0.39659	138.70202	15.78363			16.615	1.21155
												0.0667	1.00459			2.2127	4.39453	4.0668	0.44905			2.8667	0.21114							0.3335	-0.179	-0.072	0.16152	0.35603	138.91507	15.7176			16.619	1.21155
												0.0668	0.97408			2.2165	6.2561	4.0669	0.44882			2.8668	0.18062							0.334	-0.07	-0.046	0.18828	0.3132	139.12109	15.68557			16.635	0.68665
												0.0669	0.97408			2.2205	6.2561	4.067	0.44931			2.8669	0.24166							0.3345	0.04	0.022	0.21105	0.26851	139.33258	15.63352			16.667	1.23291
												0.067	0.82149			2.2245	3.9978	4.0671	0.44869			2.867	0.27217							0.335	0.154	0.059	0.22957	0.22235	139.53978	15.5884			16.67	1.23291
												0.0671	-2.77959			2.2284	10.37598	4.0672	0.44755			2.8671	0.24166							0.3355	0.193	-0.019	0.24365	0.17514	139.74917	15.54362			16.688	0.84228
												0.0672	-5.03789			2.232	2.59399	4.0673	0.44722			2.8672	0.21114							0.336	0.258	-0.038	0.25318	0.12728	139.96226	15.51251			16.722	1.37939
												0.0673	-1.98613			2.2358	3.9978	4.0674	0.4479			2.8673	0.21114							0.3365	0.25	-0.071	0.25812	0.07918	140.16945	15.46702			16.742	0.84839
												0.0674	-2.19975			2.2397	4.97436	4.0675	0.44805			2.8674	0.24166							0.337	0.233	-0.147	0.25852	0.03126	140.38037	15.43155			16.77	1.22375
												0.0675	-2.47441			2.2439	3.63159	4.0676	0.44812			2.8675	0.24166							0.3375	0.188	-0.218	0.2545	-0.0161	140.58466	15.38902			16.773	1.22375
												0.0676	-1.92509			2.2477	4.3335	4.0677	0.44811			2.8676	0.24166							0.338	0.128	-0.302	0.24625	-0.0625	140.7894	15.3387			16.796	0.79956
												0.0677	-0.94853			2.2516	3.57056	4.0678	0.44791			2.8677	0.27217							0.3385	0.037	-0.384	0.23403	-0.10757	140.99916	15.30805			16.83	1.34583
												0.0678	-0.70439			2.2553	3.87573	4.0679	0.44825			2.8678	0.30269							0.339	-0.032	-0.438	0.21819	-0.15097	141.2048	15.2705			16.85	0.83923
												0.0679	-0.18559			2.2593	3.54004	4.068	0.4496			2.8679	0.30269							0.3395	-0.102	-0.472	0.1991	-0.19234	141.41442	15.22697			16.882	1.48621
												0.068	0.18062			2.2631	6.56128	4.0681	0.45075			2.868	0.36373							0.34	-0.153	-0.48	0.17721	-0.23138	141.6214	15.19756			16.902	0.83923
												0.0681	0.36373			2.2661	3.35693	4.0682	0.45176			2.8681	0.39424							0.3405	-0.146	-0.457	0.153	-0.26779	141.82895	15.14938			16.933	1.33362
												0.0682	0.39424			2.2668	3.35693	4.0683	0.45214			2.8682	0.45528							0.341	-0.17	-0.475	0.127	-0.3013	142.03961	15.1067			16.954	0.89416
												0.0683	0.33321			2.267	3.35693	4.0684	0.45252			2.8683	0.4858							0.3415	-0.112	-0.434	0.09975	-0.33169	142.24511	15.06841			16.986	1.22986
												0.0684	-0.09404			2.2672	3.35693	4.0685	0.45236			2.8684	0.45528							0.342	-0.003	-0.367	0.07182	-0.35873	142.45591	15.02683			17.007	0.72022
												0.0685	-0.52128			2.2709	5.7373	4.0686	0.45244			2.8685	0.36373							0.3425	0.113	-0.236	0.04379	-0.38225	142.66347	14.97993			17.039	1.3916
												0.0686	0.21114			2.2746	6.56128	4.0687	0.45249			2.8686	0.1501							0.343	0.236	-0.174	0.01622	-0.40209	142.87382	14.94697			17.059	0.58594
												0.0687	0.54683			2.2785	5.64575	4.0688	0.45232			2.8687	-1.22319							0.3435	0.376	-0.079	-0.01034	-0.41815	143.08767	14.90415			17.09	1.24512
												0.0688	0.72994			2.2827	6.89697	4.0689	0.45261			2.8688	-3.96977							0.344	0.468	1.00E-03	-0.03533	-0.43032	143.29377	14.85538			17.111	0.83618
												0.0689	0.79097			2.2862	4.21143	4.069	0.45198			2.8689	-6.01445							0.3445	0.544	0.087	-0.05827	-0.43855	143.50348	14.81524			17.142	1.651
												0.069	0.85201			2.2904	6.83594	4.0691	0.45092			2.869	-3.78667							0.345	0.563	0.138	-0.07868	-0.44283	143.70834	14.75932			17.162	0.59815
												0.0691	0.88252			2.2945	6.04248	4.0692	0.45017			2.8691	-3.72563							0.3455	0.49	0.135	-0.09615	-0.44315	143.91435	14.7098			17.193	1.29394
												0.0692	0.91304			2.2985	7.50732	4.0693	0.45008			2.8692	-2.23027							0.346	0.402	0.222	-0.11033	-0.43955	144.12433	14.67056			17.214	0.55847
												0.0693	0.91304			2.3021	3.8147	4.0694	0.45051			2.8693	-1.25371							0.3465	0.225	0.287	-0.1209	-0.43211	144.32819	14.61218			17.247	1.30615
												0.0694	0.88252			2.3023	3.8147	4.0695	0.45116			2.8694	-0.61284							0.347	0.042	0.333	-0.12765	-0.42092	144.5394	14.57104			17.25	1.30615
												0.0695	0.88252			2.3061	5.37109	4.0696	0.45117			2.8695	-0.30766							0.3475	-0.094	0.331	-0.1304	-0.4061	144.7454	14.51473			17.266	0.79651
												0.0696	0.88252			2.3101	5.85938	4.0697	0.45114			2.8696	-0.27714							0.348	-0.212	0.325	-0.12907	-0.38782	144.95326	14.45756			17.302	1.31226
												0.0697	0.88252			2.3142	7.38525	4.0698	0.45164			2.8697	-0.18559							0.3485	-0.296	0.241	-0.12365	-0.36626	145.16503	14.40564			17.319	0.81177
												0.0698	0.91304			2.3182	7.38525	4.0699	0.45168			2.8698	-0.12456							0.349	-0.321	0.133	-0.11419	-0.34161	145.3702	14.34419			17.35	1.3916
												0.0699	0.85201			2.3221	5.12695	4.07	0.45124			2.8699	-0.09404							0.3495	-0.402	-0.026	-0.10084	-0.31411	145.58146	14.2969			17.373	0.77209
												0.07	0.85201			2.326	7.53784	4.0701	0.45134			2.87	-0.12456							0.35	-0.441	-0.123	-0.08381	-0.28402	145.78913	14.22449			17.406	1.26343
												0.0701	0.88252			2.3297	3.72315	4.0702	0.45113			2.8701	-0.27714							0.3505	-0.417	-0.169	-0.06336	-0.25159	145.99947	14.16374			17.425	0.85449
												0.0702	0.85201			2.3336	5.79834	4.0703	0.4508			2.8702	-0.33818							0.351	-0.428	-0.233	-0.03985	-0.21713	146.21261	14.10205			17.459	1.22681
												0.0703	0.88252			2.3373	5.70679	4.0704	0.4498			2.8703	-0.76543							0.3515	-0.379	-0.248	-0.01366	-0.18093	146.41868	14.02401			17.478	0.6897
												0.0704	0.91304			2.338	2.04468	4.0705	0.44871			2.8704	-0.76543							0.352	-0.301	-0.213	0.01475	-0.14332	146.62976	13.96382			17.51	1.43738
												0.0705	0.97408			2.3415	7.08008	4.0706	0.44809			2.8705	-0.30766							0.3525	-0.208	-0.159	0.04488	-0.10462	146.83361	13.87704			17.53	0.72937
												0.0706	1.00459			2.3454	5.12695	4.0707	0.44816			2.8706	0.02803							0.353	-0.124	-0.111	0.07621	-0.06517	147.04108	13.80149			17.565	1.2207
												0.0707	1.03511			2.3493	7.08008	4.0708	0.44831			2.8707	0.27217							0.3535	-0.01	-0.034	0.10818	-0.02532	147.24991	13.72261			17.585	0.84839
												0.0708	0.88252			2.3532	8.23975	4.0709	0.44896			2.8708	0.21114							0.354	0.081	0.03	0.14023	0.01458	147.45561	13.62892			17.619	1.52893
												0.0709	0.54683			2.3537	2.22778	4.071	0.44977			2.8709	0.21114							0.3545	0.18	0.111	0.17176	0.05419	147.66462	13.54535			17.639	0.91553
												0.071	-3.96977			2.3562	3.69263	4.0711	0.45038			2.871	0.24166							0.355	0.256	0.174	0.20221	0.09315	147.87021	13.464			17.67	1.54724
												0.0711	-5.25151			2.3565	3.69263	4.0712	0.45028			2.8711	0.21114							0.3555	0.271	0.185	0.23102	0.13113	148.07726	13.36069			17.691	0.57678
												0.0712	-1.98613			2.3574	3.69263	4.0713	0.44966			2.8712	0.21114							0.356	0.315	0.224	0.25763	0.16779	148.28954	13.27676			17.726	1.32141
												0.0713	-3.08476			2.3616	5.46265	4.0714	0.44954			2.8713	0.21114							0.3565	0.298	0.223	0.28155	0.2028	148.49563	13.18359			17.746	0.7843
												0.0714	-2.23027			2.3656	3.50952	4.0715	0.44845			2.8714	0.18062							0.357	0.253	0.192	0.30229	0.23584	148.70728	13.08599			17.779	1.32752
												0.0715	-0.8875			2.3694	3.41797	4.0716	0.44737			2.8715	0.21114							0.3575	0.195	0.133	0.31945	0.26663	148.91495	12.98878			17.799	0.59814
												0.0716	-0.33818			2.372	5.64575	4.0717	0.44718			2.8716	0.18062							0.358	0.13	0.054	0.33266	0.29488	149.12393	12.89587			17.83	1.54724
												0.0717	0.11959			2.3728	5.64575	4.0718	0.44748			2.8717	0.18062							0.3585	0.026	-0.073	0.34161	0.32034	149.3372	12.78682			17.853	0.75989
												0.0718	0.36373			2.3737	2.04468	4.0719	0.44771			2.8718	0.21114							0.359	-0.044	-0.164	0.34607	0.34278	149.54369	12.68593			17.887	1.61133
												0.0719	0.51631			2.3768	4.69971	4.072	0.44805			2.8719	0.30269							0.3595	-0.104	-0.277	0.34588	0.36197	149.7538	12.57743			17.89	1.61133
												0.072	0.45528			2.3808	6.62231	4.0721	0.44793			2.872	0.30269							0.36	-0.175	-0.369	0.34095	0.37776	149.9586	12.46063			17.906	0.75989
												0.0721	0.42476			2.3843	5.27954	4.0722	0.44791			2.8721	0.36373							0.3605	-0.181	-0.413	0.33126	0.38999	150.16385	12.34641			17.939	1.23901
												0.0722	0.33321			2.3845	5.27954	4.0723	0.44705			2.8722	0.4858							0.361	-0.221	-0.475	0.3169	0.39854	150.374	12.23768			17.958	0.80566
												0.0723	-0.033			2.3882	6.89697	4.0724	0.44651			2.8723	0.4858							0.3615	-0.182	-0.475	0.29799	0.40334	150.57791	12.11131			17.99	1.49231
												0.0724	-1.04008			2.392	5.64575	4.0725	0.44593			2.8724	0.4858							0.362	-0.103	-0.443	0.27475	0.40433	150.78906	11.99568			18.01	0.78735
												0.0725	0.18062			2.3922	5.64575	4.0726	0.44493			2.8725	0.42476							0.3625	0.005	-0.371	0.24748	0.4015	150.99607	11.86497			18.043	1.31836
												0.0726	0.51631			2.3961	7.65991	4.0727	0.44435			2.8726	0.39424							0.363	0.12	-0.281	0.21654	0.39488	151.20372	11.74805			18.065	0.79651
												0.0727	0.69942			2.3999	7.01904	4.0728	0.44438			2.8727	0.36373							0.3635	0.274	-0.132	0.18233	0.38454	151.41511	11.63166			18.099	1.26038
												0.0728	0.79097			2.4023	6.89697	4.0729	0.44443			2.8728	0.1501							0.364	0.386	0.008	0.14533	0.37056	151.62019	11.48978			18.118	0.75378
												0.0729	0.82149			2.4028	6.89697	4.073	0.44449			2.8729	-1.74199							0.3645	0.497	0.184	0.10605	0.3531	151.83108	11.35192			18.15	1.40991
												0.073	0.82149			2.4036	6.89697	4.0731	0.44409			2.873	-2.74907							0.365	0.56	0.368	0.06507	0.33231	152.03998	11.20176			18.171	0.75379
												0.0731	0.85201			2.4062	5.73731	4.0732	0.44386			2.8731	-6.25859							0.3655	0.55	0.5	0.02295	0.30841	152.25024	11.06108			18.203	1.19629
												0.0732	0.88252			2.4114	6.89697	4.0733	0.44353			2.8732	-3.48149							0.366	0.571	0.659	-0.01968	0.28164	152.46184	10.89696			18.225	0.76599
												0.0733	0.91304			2.4141	5.37109	4.0734	0.44338			2.8733	-3.81718							0.3665	0.468	0.912	-0.06221	0.25225	152.668	10.72628			18.263	1.35193
												0.0734	0.85201			2.4185	6.80542	4.0735	0.44303			2.8734	-2.59648							0.367	0.342	1.026	-0.10403	0.22055	152.87806	10.55856			18.279	0.80261
												0.0735	0.85201			2.4188	6.80542	4.0736	0.44188			2.8735	-2.19975							0.3675	0.202	1.068	-0.14452	0.18686	153.08415	10.36345			18.311	1.55945
												0.0736	0.85201			2.4196	2.04468	4.0737	0.44127			2.8736	-1.34526							0.368	0.07	0.983	-0.18308	0.15153	153.29021	10.17942			18.332	0.76599
												0.0737	0.82149			2.4225	4.21143	4.0738	0.44011			2.8737	-0.76543							0.3685	-0.089	0.702	-0.21917	0.11491	153.49996	9.98381			18.363	1.26953
												0.0738	0.82149			2.4266	5.52368	4.0739	0.43995			2.8738	-0.3687							0.369	-0.228	0.503	-0.25226	0.07738	153.70463	9.76963			18.366	1.26953
												0.0739	0.82149			2.4268	5.52368	4.074	0.44017			2.8739	-0.15507							0.3695	-0.394	0.379	-0.28186	0.03933	153.91444	9.54492			18.386	0.77515
												0.074	0.82149			2.4306	6.71387	4.0741	0.44057			2.874	-0.12456							0.37	-0.523	0.231	-0.30756	0.00115	154.12064	9.29979			18.419	1.24207
												0.0741	0.88252			2.4345	5.18799	4.0742	0.44131			2.8741	-0.033							0.3705	-0.515	0.148	-0.329	-0.03675	154.3283	9.03108			18.439	0.57678
												0.0742	0.88252			2.4385	7.35474	4.0743	0.44139			2.8742	-0.033							0.371	-0.551	1.00E-03	-0.34588	-0.074	154.54031	8.75113			18.471	1.28479
												0.0743	0.88252			2.4426	4.27246	4.0744	0.44171			2.8743	-0.15507							0.3715	-0.489	-0.087	-0.35798	-0.11019	154.74563	8.42764			18.491	0.84839
												0.0744	0.94356			2.4463	5.79834	4.0745	0.44256			2.8744	-0.30766							0.372	-0.385	-0.122	-0.36515	-0.14497	154.95633	8.05846			18.523	1.34888
												0.0745	0.94356			2.4501	5.79834	4.0746	0.44188			2.8745	-1.10112							0.3725	-0.305	-0.171	-0.36732	-0.17796	155.16518	7.62302			18.543	0.75073
												0.0746	0.94356			2.4542	6.04248	4.0747	0.44129			2.8746	-0.33818							0.373	-0.159	-0.268	-0.3645	-0.20883	155.37437	7.06488			18.574	1.2207
												0.0747	0.94356			2.4581	6.34766	4.0748	0.44069			2.8747	0.05855							0.3735	0.011	-0.244	-0.35677	-0.23727	155.58687	6.21042			18.579	1.2207
												0.0748	0.72994			2.4619	6.65283	4.0749	0.44035			2.8748	0.18062							0.374	0.155	-0.162	-0.34429	-0.26299	155.74695	4.0069			18.596	0.71411
												0.0749	-3.3289			2.4657	5.95093	4.075	0.44009			2.8749	0.21114							0.3745	0.309	-0.079	-0.32731	-0.28574	155.82422	1.81789			18.627	1.3031
												0.075	-5.61772			2.4698	6.68335	4.0751	0.43954			2.875	0.21114							0.375	0.461	-0.027	-0.30613	-0.30531	156.03452	0.99626			18.648	0.88501
												0.0751	-1.89458			2.47	6.68335	4.0752	0.43919			2.8751	0.21114							0.3755	0.54	-0.104	-0.28112	-0.32152	156.23803	0.8549			18.683	1.61133
												0.0752	-3.11528			2.4737	6.68335	4.0753	0.43903			2.8752	0.21114							0.376	0.657	-0.143	-0.25271	-0.33422	156.44559	0.78266			18.7	0.83313
												0.0753	-2.627			2.4777	6.83594	4.0754	0.43894			2.8753	0.18062							0.3765	0.718	-0.269	-0.22138	-0.34334	156.65388	0.72364			18.731	1.32446
												0.0754	-1.77251			2.4805	6.46973	4.0755	0.43877			2.8754	0.1501							0.377	0.764	-0.381	-0.18766	-0.34881	156.85861	0.66004			18.753	0.8667
												0.0755	-1.10112			2.4815	6.46973	4.0756	0.43864			2.8755	0.21114							0.3775	0.76	-0.478	-0.1521	-0.35064	157.06997	0.54794			18.787	1.54724
												0.0756	-0.3687			2.4817	6.46973	4.0757	0.43845			2.8756	0.21114							0.378	0.731	-0.639	-0.11529	-0.34887	157.2757	0.04583			18.807	0.83008
												0.0757	0.24166			2.4854	6.5918	4.0758	0.43838			2.8757	0.18062							0.3785	0.62	-0.781	-0.07782	-0.34359	157.4842	0.01954			18.84	1.46484
												0.0758	0.45528			2.4894	6.83594	4.0759	0.43843			2.8758	0.24166							0.379	0.485	-0.804	-0.04031	-0.33492	157.6941	0.01631			18.843	1.46484
												0.0759	0.42476			2.4921	5.98145	4.076	0.43835			2.8759	0.27217							0.3795	0.285	-0.789	-0.00334	-0.32306	157.9006	0.01371			18.859	0.8728
												0.076	0.42476			2.4925	5.98145	4.0761	0.43864			2.876	0.27217							0.38	0.052	-0.717	0.03249	-0.3082	158.11409	0.01238			18.891	1.3031
												0.0761	0.33321			2.4928	5.98145	4.0762	0.43859			2.8761	0.33321							0.3805	-0.169	-0.577	0.06663	-0.2906	158.32149	0.0176			18.911	0.74768
												0.0762	0.18062			2.493	5.98145	4.0763	0.43905			2.8762	0.39424							0.381	-0.411	-0.457	0.09854	-0.27056	158.53262	0.01367			18.943	1.651
												0.0763	-0.27714			2.4962	6.01196	4.0764	0.43952			2.8763	0.39424							0.3815	-0.504	-0.288	0.12775	-0.2484	158.74307	0.02098			18.963	0.64392
												0.0764	-0.33818			2.4968	6.01196	4.0765	0.43927			2.8764	0.36373							0.382	-0.549	-0.094	0.15381	-0.22446	158.94972	0.01851			18.994	1.26038
												0.0765	0.02803			2.5005	5.73731	4.0766	0.43906			2.8765	0.24166							0.3825	-0.586	0.134	0.17635	-0.19911	159.16083	0.01992			19.017	0.72327
												0.0766	0.57735			2.5008	5.73731	4.0767	0.43926			2.8766	0.05855							0.383	-0.532	0.358	0.19505	-0.17274	159.36413	0.01404			19.047	1.31836
												0.0767	0.72994			2.5046	6.83594	4.0768	0.4388			2.8767	-0.30766							0.3835	-0.408	0.453	0.20967	-0.14575	159.57179	0.0204			19.051	1.31836
												0.0768	0.76045			2.5049	6.83594	4.0769	0.43793			2.8768	-4.18339							0.384	-0.331	0.509	0.22003	-0.11854	159.78048	0.01878			19.068	0.85144
												0.0769	0.79097			2.5085	7.35474	4.077	0.43803			2.8769	-5.15996							0.3845	-0.177	0.611	0.22604	-0.09152	159.98617	0.01776			19.103	1.27564
												0.077	0.85201			2.5125	7.1106	4.0771	0.43833			2.877	-5.70927							0.385	-0.077	0.701	0.22767	-0.06508	160.19609	0.02			19.123	0.78735
												0.0771	0.82149			2.5168	8.11768	4.0772	0.43873			2.8771	-3.17631							0.3855	-0.027	0.673	0.22498	-0.03963	160.4014	0.01662			19.151	1.35498
												0.0772	0.82149			2.5206	6.13403	4.0773	0.43904			2.8772	-2.16923							0.386	0.049	0.629	0.21809	-0.01552	160.61054	0.02262			19.154	1.35498
												0.0773	0.82149			2.5245	6.92749	4.0774	0.43837			2.8773	-2.32182							0.3865	0.07	0.555	0.20722	0.00687	160.82029	0.01789			19.174	0.65002
												0.0774	0.82149			2.5281	4.63867	4.0775	0.43835			2.8774	-1.83354							0.387	0.066	0.47	0.19262	0.02724	161.02767	0.01902			19.211	1.55334
												0.0775	0.79097			2.5284	4.63867	4.0776	0.4384			2.8775	-1.00957							0.3875	0.016	0.367	0.17465	0.04529	161.23948	0.01801			19.228	0.86365
												0.0776	0.82149			2.5321	4.88281	4.0777	0.43858			2.8776	-0.52128							0.388	-0.034	0.247	0.15369	0.06077	161.44519	0.01821			19.263	1.55334
												0.0777	0.79097			2.536	6.31714	4.0778	0.43913			2.8777	-0.24663							0.3885	-0.1	0.096	0.13019	0.07345	161.65659	0.01466			19.28	0.91553
												0.0778	0.79097			2.5398	6.62231	4.0779	0.43983			2.8778	-0.12456							0.389	-0.138	-0.021	0.10465	0.08316	161.86852	0.01723			19.311	1.63879
												0.0779	0.82149			2.5437	7.01904	4.078	0.44009			2.8779	-0.00248							0.3895	-0.206	-0.154	0.07758	0.08979	162.07451	0.01781			19.332	0.85144
												0.078	0.82149			2.5473	4.3335	4.0781	0.43956			2.878	-0.033							0.39	-0.254	-0.278	0.04954	0.09324	162.28472	0.01897			19.334	0.85144
												0.0781	0.85201			2.5501	6.01196	4.0782	0.43853			2.8781	0.02803							0.3905	-0.246	-0.382	0.02109	0.0935	162.48894	0.0202			19.366	1.474
												0.0782	0.88252			2.5509	6.01196	4.0783	0.43796			2.8782	0.05855							0.391	-0.266	-0.435	-0.00718	0.09059	162.69549	0.01608			19.387	0.8667
												0.0783	0.91304			2.5549	7.41577	4.0784	0.43768			2.8783	0.08907							0.3915	-0.19	-0.462	-0.03471	0.08459	162.9037	0.02006			19.42	1.5686
												0.0784	0.94356			2.5586	6.37817	4.0785	0.43686			2.8784	0.1501							0.392	-0.093	-0.508	-0.06094	0.07561	163.10937	0.01693			19.44	0.75684
												0.0785	0.97408			2.5626	6.37817	4.0786	0.4362			2.8785	0.18062							0.3925	0.015	-0.498	-0.08534	0.06383	163.32086	0.0157			19.471	1.31531
												0.0786	1.00459			2.5665	7.41577	4.0787	0.43612			2.8786	0.27217							0.393	0.128	-0.496	-0.1074	0.04947	163.5267	0.02206			19.494	0.77209
												0.0787	0.88252			2.5703	7.50732	4.0788	0.43648			2.8787	0.27217							0.3935	0.275	-0.345	-0.12668	0.0328	163.73516	0.0161			19.527	1.60828
												0.0788	0.57735			2.5742	7.50732	4.0789	0.43761			2.8788	0.24166							0.394	0.359	-0.244	-0.14275	0.01411	163.94531	0.01615			19.546	0.92468
												0.0789	-4.3665			2.5781	6.80542	4.079	0.43894			2.8789	0.30269							0.3945	0.454	-0.091	-0.15527	-0.00626	164.15139	0.01611			19.58	1.41296
												0.079	-5.00737			2.5817	6.71387	4.0791	0.44045			2.879	0.33321							0.395	0.465	0.096	-0.16395	-0.02794	164.36323	0.01914			19.598	0.85754
												0.0791	-1.5894			2.5846	6.62231	4.0792	0.44224			2.8791	0.24166							0.3955	0.4	0.215	-0.16857	-0.05053	164.57069	0.01443			19.631	1.53809
												0.0792	-2.84062			2.5885	6.10352	4.0793	0.4437			2.8792	0.24166							0.396	0.361	0.322	-0.16899	-0.07364	164.78206	0.01534			19.649	0.85754
												0.0793	-2.07768			2.5921	6.01196	4.0794	0.4441			2.8793	0.21114							0.3965	0.249	0.4	-0.16513	-0.09683	164.99336	0.01567			19.651	0.85754
												0.0794	-0.94853			2.5969	7.96509	4.0795	0.44387			2.8794	0.27217							0.397	0.157	0.422	-0.15701	-0.11966	165.19965	0.01946			19.683	1.35803
												0.0795	-0.24663			2.6006	5.92041	4.0796	0.44388			2.8795	0.27217							0.3975	0.07	0.398	-0.14471	-0.14172	165.41058	0.02029			19.703	0.81177
												0.0796	0.05855			2.6042	7.93457	4.0797	0.44358			2.8796	0.24166							0.398	-0.029	0.374	-0.1284	-0.16258	165.61456	0.01738			19.731	1.52893
												0.0797	-0.033			2.6082	8.36182	4.0798	0.44367			2.8797	0.24166							0.3985	-0.163	0.287	-0.10831	-0.18182	165.82091	0.01654			19.755	0.62561
												0.0798	0.11959			2.6121	6.43921	4.0799	0.44375			2.8798	0.30269							0.399	-0.251	0.165	-0.08475	-0.19905	166.03165	0.01857			19.791	1.25427
												0.0799	0.24166			2.6161	6.89697	4.08	0.44373			2.8799	0.30269							0.3995	-0.345	0.06	-0.05811	-0.21391	166.23713	0.01826			19.809	0.88196
												0.08	0.24166			2.6163	6.89697	4.0801	0.44307			2.88	0.30269							0.4	-0.421	-0.056	-0.02881	-0.22606	166.44681	0.01992			19.843	1.47095
												0.0801	0.21114			2.6201	7.35474	4.0802	0.4422			2.8801	0.27217							0.4005	-0.406	-0.089	0.00264	-0.23522	166.65298	0.01473			19.863	0.77515
												0.0802	-0.18559			2.6241	7.35474	4.0803	0.44212			2.8802	0.18062							0.401	-0.424	-0.174	0.03572	-0.24111	166.86002	0.01985			19.891	1.26038
												0.0803	-1.10112			2.6266	6.34766	4.0804	0.44298			2.8803	-0.06352							0.4015	-0.374	-0.226	0.06984	-0.24355	167.07232	0.01109			19.915	0.66528
												0.0804	-0.033			2.6302	5.64575	4.0805	0.44441			2.8804	-0.82646							0.402	-0.322	-0.29	0.10442	-0.24237	167.27824	0.01818			19.951	1.5686
												0.0805	0.45528			2.6355	7.78198	4.0806	0.44586			2.8805	-5.49565							0.4025	-0.247	-0.35	0.13882	-0.23747	167.48915	0.01765			19.968	0.85144
												0.0806	0.6689			2.6382	5.79834	4.0807	0.44746			2.8806	-5.5872							0.403	-0.17	-0.386	0.17242	-0.2288	167.69511	0.01747			20	1.31531
												0.0807	0.76045			2.6425	6.89697	4.0808	0.4483			2.8807	-2.68803							0.4035	-0.047	-0.359	0.20461	-0.21637	167.90669	0.02117			20.02	0.85144
												0.0808	0.76045			2.6463	6.92749	4.0809	0.44891			2.8808	-2.38286							0.404	0.054	-0.389	0.23477	-0.20026	168.11854	0.01971			20.051	1.47095
												0.0809	0.82149			2.6466	6.92749	4.081	0.44902			2.8809	-2.04716							0.4045	0.155	-0.335	0.26231	-0.18058	168.32459	0.01782			20.075	0.81177
												0.081	0.88252			2.6502	6.92749	4.0811	0.44892			2.881	-1.98613							0.405	0.271	-0.379	0.2867	-0.15753	168.53578	0.02097			20.111	1.23596
												0.0811	0.82149			2.6541	7.04956	4.0812	0.44865			2.8811	-1.61992							0.4055	0.307	-0.389	0.30741	-0.13133	168.73941	0.02017			20.128	0.72937
												0.0812	0.85201			2.6578	7.04956	4.0813	0.4485			2.8812	-1.31474							0.406	0.376	-0.306	0.32401	-0.10228	168.94674	0.01718			20.16	1.31836
												0.0813	0.88252			2.6618	5.5542	4.0814	0.44815			2.8813	-1.00957							0.4065	0.383	-0.227	0.33608	-0.07071	169.15441	0.02157			20.163	1.31836
												0.0814	0.91304			2.6642	6.31714	4.0815	0.44778			2.8814	-0.5518							0.407	0.371	-0.167	0.34332	-0.037	169.36003	0.0193			20.18	0.61035
												0.0815	0.82149			2.6646	6.31714	4.0816	0.44765			2.8815	-0.30766							0.4075	0.35	-0.095	0.34546	-0.00157	169.57024	0.01847			20.211	1.51062
												0.0816	0.82149			2.6682	6.40869	4.0817	0.44767			2.8816	-0.21611							0.408	0.303	-0.038	0.34235	0.03514	169.77726	0.01846			20.233	0.83008
												0.0817	0.82149			2.6729	7.04956	4.0818	0.4477			2.8817	-0.21611							0.4085	0.174	0.002	0.33387	0.07264	169.98578	0.01671			20.264	1.44958
												0.0818	0.88252			2.6765	6.22559	4.0819	0.44723			2.8818	-0.27714							0.409	0.052	0.047	0.32004	0.11045	170.19553	0.01831			20.285	0.83923
												0.0819	0.82149			2.6767	6.22559	4.082	0.44707			2.8819	-0.33818							0.4095	-0.079	0.108	0.30093	0.14805	170.40232	0.02134			20.32	1.47705
												0.082	0.82149			2.6769	6.22559	4.0821	0.44678			2.882	-0.52128							0.41	-0.22	0.23	0.2767	0.18494	170.61489	0.02046			20.338	0.79651
												0.0821	0.91304			2.6805	7.59888	4.0822	0.44731			2.8821	-0.39921							0.4105	-0.339	0.505	0.24762	0.22061	170.82165	0.0227			20.369	1.5564
												0.0822	0.88252			2.6843	7.59888	4.0823	0.44704			2.8822	-0.00248							0.411	-0.48	0.707	0.214	0.25456	171.03322	0.01858			20.371	1.5564
												0.0823	0.88252			2.6878	5.09644	4.0824	0.44756			2.8823	0.24166							0.4115	-0.546	0.983	0.17625	0.2863	171.24431	0.01692			20.391	0.85449
												0.0824	0.94356			2.6906	5.67627	4.0825	0.44804			2.8824	0.27217							0.412	-0.536	1.143	0.13485	0.3154	171.45022	0.01857			20.424	1.30615
												0.0825	0.94356			2.6943	7.01904	4.0826	0.44825			2.8825	0.27217							0.4125	-0.496	1.264	0.09034	0.34141	171.66065	0.01691			20.444	0.81482
												0.0826	0.94356			2.6983	5.95093	4.0827	0.44799			2.8826	0.30269							0.413	-0.415	1.202	0.04331	0.36397	171.86422	0.01606			20.48	1.45569
												0.0827	0.94356			2.6991	5.95093	4.0828	0.44805			2.8827	0.30269							0.4135	-0.27	1.013	-0.00559	0.38272	172.07174	0.01758			20.499	0.76599
												0.0828	0.82149			2.7026	7.90405	4.0829	0.44862			2.8828	0.24166							0.414	-0.136	0.804	-0.05569	0.39739	172.28025	0.02271			20.532	1.33972
												0.0829	0.1501			2.7029	7.90405	4.083	0.44912			2.8829	0.30269							0.4145	0.067	0.566	-0.10628	0.40773	172.48552	0.01728			20.552	0.57983
												0.083	-5.89238			2.7067	6.22559	4.0831	0.44959			2.883	0.33321							0.415	0.177	0.391	-0.15665	0.41358	172.69759	0.0165			20.584	1.59912
												0.0831	-4.73271			2.7069	6.22559	4.0832	0.44965			2.8831	0.21114							0.4155	0.284	0.222	-0.20606	0.41481	172.9021	0.01875			20.604	0.69275
												0.0832	-1.61992			2.7103	7.53784	4.0833	0.44976			2.8832	0.18062							0.416	0.37	0.166	-0.25381	0.41138	173.11031	0.01521			20.632	1.23596
												0.0833	-2.90165			2.7142	5.46265	4.0834	0.44998			2.8833	0.24166							0.4165	0.398	0.152	-0.29918	0.40331	173.32072	0.01952			20.635	1.23596
												0.0834	-1.89458			2.7182	6.80542	4.0835	0.44994			2.8834	0.27217							0.417	0.339	0.086	-0.34151	0.39067	173.52736	0.01729			20.657	0.83313
												0.0835	-1.34526			2.7221	6.80542	4.0836	0.44965			2.8835	0.30269							0.4175	0.275	-0.025	-0.38016	0.3736	173.73973	0.01991			20.689	1.5564
												0.0836	-0.82646			2.7261	6.80542	4.0837	0.44938			2.8836	0.30269							0.418	0.175	-0.237	-0.41456	0.35233	173.94696	0.0183			20.692	1.5564
												0.0837	-0.09404			2.7284	5.61523	4.0838	0.4497			2.8837	0.30269							0.4185	0.148	-0.384	-0.44417	0.32711	174.15657	0.01573			20.71	0.86365
												0.0838	0.1501			2.7298	5.61523	4.0839	0.44999			2.8838	0.36373							0.419	0.139	-0.431	-0.46854	0.29828	174.3678	0.0178			20.744	1.34583
												0.0839	0.27217			2.7326	6.43921	4.084	0.44959			2.8839	0.36373							0.4195	0.123	-0.467	-0.48729	0.2662	174.57505	0.01861			20.762	0.73853
												0.084	0.33321			2.7371	6.65283	4.0841	0.44919			2.884	0.36373							0.42	0.138	-0.571	-0.50011	0.23132	174.78507	0.01971			20.792	1.24512
												0.0841	0.36373			2.7407	6.65283	4.0842	0.44889			2.8841	0.33321							0.4205	0.212	-0.742	-0.50679	0.19408	174.98924	0.01821			20.814	0.90027
												0.0842	0.33321			2.7409	6.65283	4.0843	0.44878			2.8842	0.27217							0.421	0.273	-0.976	-0.50719	0.15499	175.19622	0.02114			20.846	1.33057
												0.0843	0.21114			2.7449	6.2561	4.0844	0.44856			2.8843	0.1501							0.4215	0.324	-1.115	-0.50129	0.11459	175.40404	0.01684			20.866	0.72327
												0.0844	0.05855			2.7489	5.98144	4.0845	0.44863			2.8844	-0.21611							0.422	0.403	-1.051	-0.48913	0.07341	175.60971	0.02083			20.901	1.26343
												0.0845	0.02803			2.753	6.92749	4.0846	0.44914			2.8845	-5.28203							0.4225	0.479	-0.927	-0.47086	0.03202	175.82031	0.01734			20.92	0.81177
												0.0846	-0.21611			2.7566	6.40869	4.0847	0.45027			2.8846	-3.29838							0.423	0.551	-0.765	-0.44673	-0.00902	176.02552	0.01812			20.952	1.41296
												0.0847	0.4858			2.7606	6.92749	4.0848	0.45106			2.8847	-3.8477							0.4235	0.616	-0.595	-0.41705	-0.04914	176.23551	0.02039			20.972	0.73242
												0.0848	0.69942			2.7646	6.43921	4.0849	0.45219			2.8848	-3.1458							0.424	0.581	-0.473	-0.38224	-0.08781	176.44634	0.02011			21.004	1.41296
												0.0849	0.79097			2.7685	7.75146	4.085	0.45286			2.8849	-2.2913							0.4245	0.497	-0.321	-0.34277	-0.1245	176.65147	0.01939			21.024	0.82703
												0.085	0.85201			2.7725	5.98144	4.0851	0.45323			2.885	-2.90165							0.425	0.313	-0.13	-0.29919	-0.1587	176.8644	0.01738			21.055	1.24817
												0.0851	0.85201			2.7761	5.88989	4.0852	0.45378			2.8851	-1.13164							0.4255	0.055	0.021	-0.25211	-0.18997	177.07118	0.01947			21.077	0.7782
												0.0852	0.82149			2.7801	7.26318	4.0853	0.45326			2.8852	-0.46025							0.426	-0.09	0.194	-0.2022	-0.21787	177.28169	0.01651			21.112	1.25427
												0.0853	0.82149			2.7839	7.26318	4.0854	0.45208			2.8853	-0.27714							0.4265	-0.107	0.394	-0.15016	-0.24205	177.49265	0.02225			21.13	0.85449
												0.0854	0.85201			2.7877	4.69971	4.0855	0.45125			2.8854	-0.24663							0.427	-0.247	0.497	-0.09671	-0.26218	177.70058	0.02226			21.164	1.41296
												0.0855	0.79097			2.7903	4.85229	4.0856	0.4508			2.8855	-0.12456							0.4275	-0.301	0.467	-0.04263	-0.278	177.91041	0.0191			21.183	0.74768
												0.0856	0.82149			2.7915	4.85229	4.0857	0.4508			2.8856	-0.033							0.428	-0.31	0.341	0.01134	-0.28933	178.11482	0.02212			21.212	1.28174
												0.0857	0.79097			2.7942	6.40869	4.0858	0.45055			2.8857	-0.00248							0.4285	-0.381	0.155	0.06444	-0.29603	178.32159	0.01764			21.235	0.86975
												0.0858	0.79097			2.7946	6.40869	4.0859	0.45003			2.8858	0.08907							0.429	-0.379	0.069	0.11593	-0.29805	178.52973	0.02071			21.268	1.62048
												0.0859	0.76045			2.7995	7.26318	4.086	0.44997			2.8859	0.05855							0.4295	-0.407	-0.026	0.16508	-0.29539	178.73499	0.01902			21.288	0.63477
												0.086	0.79097			2.8023	6.86646	4.0861	0.45055			2.886	0.05855							0.43	-0.436	-0.081	0.21122	-0.28812	178.9463	0.01869			21.321	1.23291
												0.0861	0.79097			2.8026	6.86646	4.0862	0.45072			2.8861	0.18062							0.4305	-0.417	-0.059	0.25372	-0.27639	179.15168	0.02067			21.324	1.23291
												0.0862	0.82149			2.8062	5.12695	4.0863	0.4509			2.8862	0.21114							0.431	-0.401	-0.045	0.29201	-0.26041	179.3606	0.0201			21.341	0.81787
												0.0863	0.85201			2.8066	5.12695	4.0864	0.45119			2.8863	0.27217							0.4315	-0.409	-0.053	0.32556	-0.24044	179.57032	0.01978			21.372	1.61133
												0.0864	0.91304			2.807	5.12695	4.0865	0.45133			2.8864	0.30269							0.432	-0.368	-0.013	0.35396	-0.21681	179.77583	0.01597			21.395	0.85449
												0.0865	0.94356			2.8112	7.04956	4.0866	0.45125			2.8865	0.30269							0.4325	-0.294	0.056	0.37683	-0.1899	179.98811	0.01737			21.427	1.61133
												0.0866	1.06563			2.8149	4.5166	4.0867	0.45127			2.8866	0.33321							0.433	-0.196	0.122	0.39391	-0.16012	180.19484	0.01944			21.447	0.84839
												0.0867	1.12667			2.8188	5.98145	4.0868	0.45135			2.8867	0.30269							0.4335	-0.064	0.2	0.40501	-0.12796	180.40719	0.01693			21.484	1.26648
												0.0868	1.03511			2.8226	7.04956	4.0869	0.45138			2.8868	0.30269							0.434	0.01	0.251	0.41005	-0.09389	180.61771	0.0175			21.501	0.68665
												0.0869	0.94356			2.8264	8.05664	4.087	0.45188			2.8869	0.27217							0.4345	0.087	0.372	0.40901	-0.05845	180.82415	0.02497			21.532	1.37634
												0.087	0.42476			2.8301	5.49316	4.0871	0.45168			2.887	0.30269							0.435	0.16	0.434	0.402	-0.02217	181.03439	0.01932			21.535	1.37634
												0.0871	-2.53544			2.8338	6.37817	4.0872	0.45133			2.8871	0.24166							0.4355	0.176	0.453	0.38918	0.0144	181.23784	0.01578			21.556	0.79346
												0.0872	-3.54252			2.8375	6.71387	4.0873	0.45091			2.8872	0.27217							0.436	0.185	0.445	0.37084	0.05071	181.44509	0.01957			21.589	1.58081
												0.0873	-0.76543			2.8403	7.62939	4.0874	0.45081			2.8873	0.21114							0.4365	0.204	0.434	0.34731	0.08623	181.65472	0.01671			21.592	1.58081
												0.0874	-0.91801			2.845	7.62939	4.0875	0.45108			2.8874	0.21114							0.437	0.157	0.363	0.31903	0.12042	181.85979	0.01605			21.609	0.90332
												0.0875	-0.49077			2.8487	6.62232	4.0876	0.45089			2.8875	0.27217							0.4375	0.09	0.263	0.28649	0.15279	182.06975	0.01961			21.641	1.35193
												0.0876	0.27217			2.8522	6.13403	4.0877	0.45105			2.8876	0.30269							0.438	0.018	0.144	0.25025	0.18288	182.27594	0.01832			21.661	0.90332
												0.0877	0.51631			2.8524	6.13403	4.0878	0.45169			2.8877	0.27217							0.4385	-0.098	-0.035	0.21092	0.21025	182.48434	0.01701			21.692	1.58081
												0.0878	0.60787			2.8526	6.13403	4.0879	0.45199			2.8878	0.30269							0.439	-0.167	-0.171	0.16915	0.23453	182.69525	0.01963			21.713	0.6897
												0.0879	0.60787			2.8566	7.99561	4.088	0.452			2.8879	0.27217							0.4395	-0.246	-0.323	0.12564	0.25538	182.90217	0.02024			21.747	1.30615
												0.088	0.51631			2.8607	7.44629	4.0881	0.45172			2.888	0.30269							0.44	-0.262	-0.582	0.08108	0.27252	183.11383	0.02197			21.767	0.8667
												0.0881	0.6689			2.8642	5.92041	4.0882	0.45202			2.8881	0.24166							0.4405	-0.219	-0.685	0.03621	0.28575	183.32145	0.01744			21.801	1.27869
												0.0882	0.63838			2.8683	7.99561	4.0883	0.45252			2.8882	-0.06352							0.441	-0.136	-0.811	-0.00828	0.29491	183.53138	0.01976			21.821	0.79651
												0.0883	0.54683			2.8722	7.99561	4.0884	0.45232			2.8883	-1.61992							0.4415	-0.038	-1.006	-0.05165	0.29991	183.74368	0.02047			21.852	1.69983
												0.0884	0.4858			2.8762	6.65283	4.0885	0.45334			2.8884	-5.15996							0.442	0.127	-1.028	-0.09325	0.30074	183.95029	0.02155			21.872	0.86365
												0.0885	0.57735			2.879	5.92041	4.0886	0.45458			2.8885	-6.25859							0.4425	0.304	-1.028	-0.1324	0.29744	184.1611	0.01896			21.908	1.29089
												0.0886	0.63838			2.8838	6.073	4.0887	0.45543			2.8886	-4.39702							0.443	0.482	-0.941	-0.16851	0.29013	184.36505	0.01693			21.925	0.77209
												0.0887	0.76045			2.8866	5.61523	4.0888	0.45598			2.8887	-2.2913							0.4435	0.699	-0.746	-0.20102	0.27898	184.57228	0.02061			21.952	1.28174
												0.0888	0.76045			2.8903	6.5918	4.0889	0.45677			2.8888	-1.92509							0.444	0.841	-0.57	-0.22943	0.26423	184.78026	0.0217			21.978	0.74768
												0.0889	0.76045			2.8906	6.5918	4.089	0.4562			2.8889	-1.22319							0.4445	0.948	-0.309	-0.25332	0.24617	184.98532	0.02023			22.012	1.35193
												0.089	0.82149			2.8915	6.5918	4.0891	0.45564			2.889	-0.49077							0.445	0.983	-0.011	-0.27235	0.22513	185.1966	0.01865			22.03	0.87586
												0.0891	0.82149			2.8918	6.5918	4.0892	0.4547			2.8891	-0.33818							0.4455	0.888	0.274	-0.28622	0.20152	185.40139	0.01621			22.064	1.27258
												0.0892	0.85201			2.8955	6.40869	4.0893	0.45376			2.8892	-0.33818							0.446	0.703	0.517	-0.29477	0.17575	185.61015	0.02035			22.084	0.84839
												0.0893	0.82149			2.8987	4.63867	4.0894	0.45276			2.8893	-0.27714							0.4465	0.419	0.869	-0.29788	0.14828	185.8209	0.01831			22.112	1.25732
												0.0894	0.85201			2.903	6.2561	4.0895	0.4523			2.8894	-0.15507							0.447	0.054	1.104	-0.29555	0.11959	186.0269	0.0184			22.138	0.75684
												0.0895	0.79097			2.9069	6.89697	4.0896	0.45199			2.8895	-0.033							0.4475	-0.274	1.307	-0.28784	0.09019	186.2381	0.01774			22.168	1.37329
												0.0896	0.82149			2.9106	6.89697	4.0897	0.45168			2.8896	-0.09404							0.448	-0.561	1.69	-0.27491	0.06057	186.44507	0.02217			22.19	0.88806
												0.0897	0.82149			2.9146	6.22559	4.0898	0.45181			2.8897	-0.12456							0.4485	-0.87	1.902	-0.257	0.03123	186.65566	0.02036			22.225	1.34277
												0.0898	0.82149			2.9184	6.34766	4.0899	0.45119			2.8898	-0.033							0.449	-0.941	1.767	-0.23443	0.00268	186.86708	0.01712			22.244	0.80261
												0.0899	0.82149			2.9222	7.99561	4.09	0.44966			2.8899	0.05855							0.4495	-0.882	1.086	-0.20759	-0.02462	187.07384	0.01594			22.273	1.27258
												0.09	0.82149			2.926	6.98853	4.0901	0.44941			2.89	0.11959							0.45	-0.77	0.439	-0.17693	-0.05022	187.28391	0.01928			22.295	0.72022
												0.0901	0.82149			2.9286	5.85938	4.0902	0.44945			2.8901	0.18062							0.4505	-0.707	0.147	-0.14298	-0.07369	187.48771	0.01973			22.329	1.62354
												0.0902	0.82149			2.9297	5.85938	4.0903	0.44943			2.8902	0.27217							0.451	-0.646	0.009	-0.10629	-0.09467	187.69574	0.01812			22.349	0.82703
												0.0903	0.88252			2.9335	6.19507	4.0904	0.44921			2.8903	0.33321							0.4515	-0.567	-0.281	-0.06748	-0.11281	187.90426	0.01982			22.385	1.24817
												0.0904	0.88252			2.9375	6.98853	4.0905	0.44872			2.8904	0.33321							0.452	-0.499	-0.356	-0.02717	-0.12786	188.11042	0.01841			22.402	0.73242
												0.0905	0.85201			2.9414	7.75146	4.0906	0.44787			2.8905	0.27217							0.4525	-0.415	-0.309	0.01397	-0.13958	188.31973	0.02167			22.433	1.63574
												0.0906	0.72994			2.9452	5.21851	4.0907	0.44711			2.8906	0.33321							0.453	-0.31	-0.271	0.05528	-0.14782	188.52569	0.01701			22.454	0.74463
												0.0907	-2.26079			2.9454	5.21851	4.0908	0.44645			2.8907	0.30269							0.4535	-0.167	-0.167	0.09609	-0.15248	188.73502	0.02036			22.488	1.33362
												0.0908	-4.8853			2.949	6.98853	4.0909	0.44595			2.8908	0.27217							0.454	-0.06	-0.105	0.13574	-0.15353	188.94488	0.01608			22.509	0.77515
												0.0909	-1.77251			2.9528	6.98853	4.091	0.44537			2.8909	0.27217							0.4545	0.063	0.009	0.1736	-0.15102	189.15085	0.01627			22.545	1.57471
												0.091	-1.22319			2.953	6.98853	4.0911	0.44461			2.891	0.27217							0.455	0.159	0.215	0.20907	-0.14503	189.36421	0.01903			22.562	0.88501
												0.0911	-2.90165			2.9567	6.50024	4.0912	0.44385			2.8911	0.30269							0.4555	0.226	0.309	0.24158	-0.13574	189.57134	0.02117			22.593	1.39771
												0.0912	-2.8101			2.957	6.50024	4.0913	0.44345			2.8912	0.24166							0.456	0.212	0.292	0.27063	-0.12338	189.78239	0.01847			22.618	0.71411
												0.0913	-1.43681			2.9607	7.14111	4.0914	0.44289			2.8913	0.27217							0.4565	0.22	0.244	0.29575	-0.10823	189.99429	0.01892			22.649	1.66626
												0.0914	-0.46025			2.9644	7.08008	4.0915	0.44305			2.8914	0.27217							0.457	0.172	0.064	0.31656	-0.09063	190.2009	0.01748			22.671	0.6073
												0.0915	0.08907			2.9685	7.08008	4.0916	0.44327			2.8915	0.33321							0.4575	0.146	-0.16	0.33275	-0.07096	190.41108	0.01646			22.705	1.33057
												0.0916	0.1501			2.9723	7.08008	4.0917	0.44328			2.8916	0.33321							0.458	0.114	-0.243	0.34405	-0.04967	190.6149	0.01703			22.725	0.80566
												0.0917	0.1501			2.9763	6.89697	4.0918	0.4427			2.8917	0.30269							0.4585	0.031	-0.305	0.35032	-0.02721	190.82299	0.0197			22.753	1.24512
												0.0918	0.24166			2.9801	6.89697	4.0919	0.44235			2.8918	0.33321							0.459	-0.03	-0.443	0.35146	-0.00406	191.03072	0.02075			22.756	1.24512
												0.0919	0.30269			2.9839	5.43213	4.092	0.44184			2.8919	0.24166							0.4595	-0.1	-0.645	0.34747	0.01925	191.23603	0.02032			22.778	0.79346
												0.092	0.08907			2.9878	4.66919	4.0921	0.44182			2.892	-0.033							0.46	-0.163	-0.787	0.33843	0.04222	191.44772	0.02145			22.813	1.33057
												0.0921	-0.39921			2.9916	6.50024	4.0922	0.44153			2.8921	-1.74199							0.4605	-0.153	-0.851	0.32451	0.06431	191.65226	0.01626			22.831	0.77515
												0.0922	-0.82646			2.9945	6.65283	4.0923	0.44127			2.8922	-5.28203							0.461	-0.151	-0.853	0.30593	0.08503	191.86182	0.01451			22.865	1.42212
												0.0923	-0.00248			2.995	6.65283	4.0924	0.44095			2.8923	-7.1436							0.4615	-0.158	-0.782	0.28301	0.10388	192.07159	0.01876			22.885	0.85144
												0.0924	0.4858			2.9988	4.60816	4.0925	0.44056			2.8924	-3.08476							0.462	-0.1	-0.602	0.25613	0.12037	192.27799	0.01825			22.913	1.25427
												0.0925	0.69942			3.0027	5.67627	4.0926	0.44012			2.8925	-3.87822							0.4625	-0.041	-0.367	0.22573	0.13409	192.48835	0.01879			22.937	0.79651
												0.0926	0.76045			3.0067	8.5144	4.0927	0.44031			2.8926	-2.07768							0.463	-1.00E-03	-0.13	0.1923	0.14463	192.69663	0.02247			22.969	1.42212
												0.0927	0.79097			3.0103	5.61524	4.0928	0.44026			2.8927	-0.8875							0.4635	0.056	0.162	0.15638	0.15164	192.90717	0.02007			22.973	1.42212
												0.0928	0.79097			3.0107	5.61524	4.0929	0.44019			2.8928	-0.3687							0.464	0.086	0.418	0.11855	0.15483	193.11812	0.02023			22.99	0.85754
												0.0929	0.82149			3.0143	7.62939	4.093	0.44013			2.8929	-0.24663							0.4645	0.164	0.672	0.07943	0.15398	193.32465	0.01726			23.025	1.43738
												0.093	0.82149			3.0183	6.83594	4.0931	0.44034			2.893	-0.21611							0.465	0.293	0.881	0.03963	0.14891	193.53392	0.02067			23.045	0.69885
												0.0931	0.79097			3.0221	5.73731	4.0932	0.43984			2.8931	-0.21611							0.4655	0.406	0.91	-2.04E-04	0.13952	193.73894	0.02097			23.076	1.33667
												0.0932	0.79097			3.0259	7.56836	4.0933	0.43977			2.8932	-0.12456							0.466	0.533	0.809	-0.03944	0.1258	193.94634	0.01969			23.1	0.73242
												0.0933	0.85201			3.0296	7.41577	4.0934	0.4401			2.8933	-0.06352							0.4665	0.713	0.6	-0.07746	0.10779	194.15429	0.02127			23.133	1.62964
												0.0934	0.82149			3.0324	5.46265	4.0935	0.43979			2.8934	-0.15507							0.467	0.838	0.284	-0.11365	0.0856	194.3596	0.02041			23.153	0.80261
												0.0935	0.82149			3.0331	5.46265	4.0936	0.43902			2.8935	-0.21611							0.4675	0.866	0.161	-0.14745	0.05944	194.57031	0.01865			23.185	1.24207
												0.0936	0.79097			3.0371	7.41577	4.0937	0.43922			2.8936	-0.33818							0.468	0.864	0.073	-0.17832	0.02957	194.77521	0.01943			23.188	1.24207
												0.0937	0.79097			3.041	7.53784	4.0938	0.4397			2.8937	-0.42973							0.4685	0.801	-0.107	-0.20577	-0.00369	194.98448	0.01766			23.208	0.83618
												0.0938	0.88252			3.0447	6.01196	4.0939	0.43987			2.8938	-0.42973							0.469	0.786	-0.249	-0.22938	-0.03992	195.19579	0.01951			23.245	1.33362
												0.0939	0.91304			3.0487	8.05664	4.094	0.44009			2.8939	-0.033							0.4695	0.721	-0.381	-0.24876	-0.07869	195.40159	0.02112			23.262	0.79346
												0.094	0.88252			3.0524	7.59888	4.0941	0.44			2.894	0.18062							0.47	0.602	-0.462	-0.26362	-0.11949	195.61436	0.01794			23.293	1.52893
												0.0941	0.91304			3.0563	7.2937	4.0942	0.43974			2.8941	0.27217							0.4705	0.501	-0.467	-0.27372	-0.16177	195.82254	0.0206			23.314	0.79956
												0.0942	0.91304			3.0602	5.40161	4.0943	0.44033			2.8942	0.30269							0.471	0.327	-0.498	-0.2789	-0.20493	196.03271	0.01719			23.349	1.59607
												0.0943	0.88252			3.0642	6.83594	4.0944	0.4409			2.8943	0.36373							0.4715	0.057	-0.465	-0.27909	-0.24837	196.24538	0.01876			23.367	0.90637
												0.0944	0.79097			3.0667	4.88281	4.0945	0.44103			2.8944	0.33321							0.472	-0.217	-0.323	-0.27427	-0.29146	196.45046	0.01809			23.402	1.50147
												0.0945	-0.73491			3.0707	5.37109	4.0946	0.44084			2.8945	0.27217							0.4725	-0.452	-0.177	-0.26451	-0.33355	196.6621	0.0203			23.421	0.80872
												0.0946	-6.89946			3.0716	5.37109	4.0947	0.44041			2.8946	0.30269							0.473	-0.562	-0.057	-0.24997	-0.374	196.86613	0.01905			23.453	1.27258
												0.0947	-1.83354			3.0752	6.28662	4.0948	0.43993			2.8947	0.30269							0.4735	-0.518	0.03	-0.23086	-0.41218	197.07308	0.02091			23.473	0.75378
												0.0948	-1.61992			3.0754	6.28662	4.0949	0.43919			2.8948	0.27217							0.474	-0.591	0.07	-0.20748	-0.44747	197.28055	0.01916			23.508	1.22681
												0.0949	-2.87114			3.0791	5.85938	4.095	0.43808			2.8949	0.27217							0.4745	-0.482	0.056	-0.18018	-0.47929	197.48595	0.01707			23.527	0.73547
												0.095	-1.83354			3.0828	6.53076	4.0951	0.43783			2.895	0.27217							0.475	-0.328	0.013	-0.14936	-0.5071	197.69727	0.01975			23.562	1.21155
												0.0951	-0.49077			3.0868	8.05664	4.0952	0.43796			2.8951	0.27217							0.4755	-0.205	-0.047	-0.1155	-0.5304	197.90188	0.01838			23.579	0.59815
												0.0952	-0.3687			3.0905	8.14819	4.0953	0.43823			2.8952	0.27217							0.476	-0.117	-0.133	-0.07911	-0.54875	198.11028	0.02246			23.613	1.67847
												0.0953	-0.00248			3.0943	8.14819	4.0954	0.43873			2.8953	0.30269							0.4765	-0.053	-0.129	-0.04072	-0.56177	198.32205	0.02005			23.633	0.81177
												0.0954	0.02803			3.0985	8.14819	4.0955	0.43967			2.8954	0.30269							0.477	-0.087	-0.133	-9.25E-04	-0.56915	198.52793	0.02041			23.665	1.60828
												0.0955	-0.06352			3.1019	6.19507	4.0956	0.43997			2.8955	0.42476							0.4775	-0.082	-0.17	0.0397	-0.57065	198.73967	0.01941			23.685	0.67749
												0.0956	0.18062			3.1022	6.19507	4.0957	0.44028			2.8956	0.36373							0.478	-0.113	-0.19	0.08054	-0.56612	198.94524	0.01604			23.713	1.26038
												0.0957	0.30269			3.1047	7.69043	4.0958	0.43994			2.8957	0.33321							0.4785	-0.202	-0.264	0.121	-0.55549	199.15735	0.01962			23.738	0.61951
												0.0958	0.21114			3.1061	7.69043	4.0959	0.4401			2.8958	0.36373							0.479	-0.247	-0.314	0.16048	-0.53875	199.36906	0.02			23.769	1.24817
												0.0959	-0.3687			3.1098	6.74439	4.096	0.44066			2.8959	0.27217							0.4795	-0.32	-0.381	0.1984	-0.516	199.57291	0.01736			23.773	1.24817
												0.096	-1.00957			3.1136	4.39453	4.0961	0.4406			2.896	0.11959							0.48	-0.363	-0.483	0.23421	-0.48742	199.78502	0.01796			23.791	0.82092
												0.0961	0.11959			3.1175	6.74439	4.0962	0.44071			2.8961	-0.52128							0.4805	-0.372	-0.472	0.26739	-0.45328	199.98888	0.02073			23.826	1.33667
												0.0962	0.51631			3.1216	7.78198	4.0963	0.44117			2.8962	-4.24443							0.481	-0.374	-0.429	0.29747	-0.4139	200.19648	0.02061			23.844	0.80261
												0.0963	0.69942			3.1256	5.21851	4.0964	0.44175			2.8963	-3.81718							0.4815	-0.41	-0.409	0.32402	-0.3697	200.40486	0.01989			23.873	1.30005
												0.0964	0.76045			3.1284	5.34058	4.0965	0.44227			2.8964	-4.18339							0.482	-0.351	-0.339	0.34666	-0.32116	200.60968	0.02214			23.898	0.84839
												0.0965	0.79097			3.1292	5.34058	4.0966	0.44267			2.8965	-3.8477							0.4825	-0.28	-0.255	0.36509	-0.26883	200.8203	0.02095			23.93	1.22375
												0.0966	0.79097			3.1331	7.78198	4.0967	0.44325			2.8966	-2.19975							0.483	-0.205	-0.168	0.37904	-0.21331	201.02546	0.01663			23.934	1.22375
												0.0967	0.79097			3.1371	7.78198	4.0968	0.44332			2.8967	-2.38286							0.4835	-0.079	-0.021	0.38835	-0.15525	201.23465	0.02021			23.953	0.75073
												0.0968	0.76045			3.1407	6.16455	4.0969	0.44303			2.8968	-1.40629							0.484	-0.012	0.138	0.39289	-0.09534	201.44503	0.02186			23.986	1.60828
												0.0969	0.79097			3.1409	6.16455	4.097	0.44263			2.8969	-0.52128							0.4845	0.067	0.325	0.39262	-0.03428	201.65136	0.01952			24.006	0.80566
												0.097	0.82149			3.1448	6.50024	4.0971	0.44179			2.897	-0.24663							0.485	0.157	0.477	0.38757	0.02717	201.863	0.02262			24.037	1.2146
												0.0971	0.82149			3.1484	8.36182	4.0972	0.44211			2.8971	-0.15507							0.4855	0.19	0.549	0.37784	0.08828	202.07069	0.01674			24.058	0.73852
												0.0972	0.82149			3.1523	7.32422	4.0973	0.44338			2.8972	-0.06352							0.486	0.211	0.591	0.36358	0.1483	202.28136	0.01695			24.091	1.27869
												0.0973	0.85201			3.156	5.82886	4.0974	0.44429			2.8973	-0.00248							0.4865	0.253	0.656	0.34502	0.20651	202.49338	0.02306			24.11	0.85754
												0.0974	0.85201			3.1599	5.88989	4.0975	0.44477			2.8974	0.05855							0.487	0.185	0.659	0.32245	0.26219	202.70007	0.01566			24.146	1.27258
												0.0975	0.82149			3.1625	6.7749	4.0976	0.44555			2.8975	0.11959							0.4875	0.193	0.614	0.2962	0.31468	202.91061	0.02006			24.162	0.6958
												0.0976	0.82149			3.1628	6.7749	4.0977	0.44632			2.8976	0.18062							0.488	0.169	0.481	0.26666	0.36335	203.11458	0.01898			24.194	1.19629
												0.0977	0.91304			3.1664	6.7749	4.0978	0.44648			2.8977	0.1501							0.4885	0.109	0.28	0.23427	0.4076	203.32141	0.02103			24.217	0.74463
												0.0978	0.94356			3.1672	6.7749	4.0979	0.44648			2.8978	0.21114							0.489	0.122	0.205	0.19948	0.44692	203.53036	0.02336			24.249	1.60828
												0.0979	0.97408			3.1675	6.7749	4.098	0.44652			2.8979	0.30269							0.4895	0.12	0.088	0.1628	0.48085	203.73631	0.0219			24.269	0.80261
												0.098	0.91304			3.1711	7.14111	4.0981	0.44717			2.898	0.27217							0.49	0.126	-0.029	0.12473	0.50901	203.94673	0.01928			24.306	1.27258
												0.0981	1.00459			3.1752	8.36182	4.0982	0.44739			2.8981	0.30269							0.4905	0.157	-0.137	0.0858	0.5311	204.15208	0.02391			24.323	0.74463
												0.0982	1.03511			3.1788	6.95801	4.0983	0.44759			2.8982	0.33321							0.491	0.148	-0.194	0.04654	0.5469	204.36039	0.02295			24.354	1.56555
												0.0983	0.94356			3.1791	6.95801	4.0984	0.44823			2.8983	0.33321							0.4915	0.096	-0.257	0.00748	0.55627	204.57082	0.014			24.375	0.84839
												0.0984	0.76045			3.1829	7.35474	4.0985	0.44865			2.8984	0.33321							0.492	0.102	-0.231	-0.03087	0.55916	204.77645	0.02566			24.406	1.33362
												0.0985	-1.98613			3.1868	6.04248	4.0986	0.44905			2.8985	0.30269							0.4925	0.096	-0.16	-0.06802	0.55561	204.98846	0.02008			24.429	0.93689
												0.0986	-5.15996			3.1905	7.35474	4.0987	0.44911			2.8986	0.36373							0.493	0.059	-0.083	-0.10348	0.54574	205.19524	0.01985			24.466	1.41602
												0.0987	-2.44389			3.1944	7.35474	4.0988	0.44898			2.8987	0.39424							0.4935	0.026	0.035	-0.13684	0.52977	205.40659	0.01904			24.483	0.85754
												0.0988	-2.13872			3.1981	5.37109	4.0989	0.44874			2.8988	0.33321							0.494	-0.054	0.111	-0.16768	0.50798	205.61764	0.0206			24.514	1.51062
												0.0989	-2.77959			3.1983	5.37109	4.099	0.44888			2.8989	0.30269							0.4945	-0.09	0.209	-0.19565	0.48074	205.82378	0.01762			24.537	0.84534
												0.099	-1.95561			3.202	7.23267	4.0991	0.4492			2.899	0.36373							0.495	-0.129	0.291	-0.22045	0.44848	206.03502	0.02348			24.57	1.6571
												0.0991	-0.76543			3.2057	5.79834	4.0992	0.44954			2.8991	0.30269							0.4955	-0.195	0.332	-0.24182	0.41171	206.23853	0.02032			24.589	0.91553
												0.0992	-0.30766			3.2086	5.12695	4.0993	0.45016			2.8992	0.27217							0.496	-0.162	0.329	-0.25956	0.37099	206.44627	0.02137			24.623	1.3031
												0.0993	0.24166			3.2088	5.12695	4.0994	0.45084			2.8993	0.27217							0.4965	-0.092	0.293	-0.27353	0.32691	206.65467	0.02299			24.643	0.81482
												0.0994	0.36373			3.2092	5.12695	4.0995	0.4511			2.8994	0.27217							0.497	-0.097	0.176	-0.28364	0.28013	206.85906	0.01959			24.674	1.6571
												0.0995	0.39424			3.2131	6.80542	4.0996	0.45118			2.8995	0.1501							0.4975	-0.139	0.026	-0.28986	0.23131	207.0699	0.02013			24.695	0.84839
												0.0996	0.45528			3.2173	7.35474	4.0997	0.4516			2.8996	-0.39921							0.498	-0.152	-0.147	-0.29222	0.18115	207.27515	0.02224			24.726	1.6571
												0.0997	0.51631			3.2206	4.88281	4.0998	0.45218			2.8997	-3.35942							0.4985	-0.199	-0.342	-0.29081	0.13035	207.48484	0.01806			24.748	0.82397
												0.0998	0.39424			3.221	4.88281	4.0999	0.45246			2.8998	-5.98393							0.499	-0.229	-0.461	-0.28575	0.07961	207.69472	0.0252			24.783	1.27869
												0.0999	0.05855			3.2252	5.76782	4.1	0.45265			2.8999	-5.31254							0.4995	-0.275	-0.621	-0.27723	0.02962	207.7177	0.02319			24.801	0.93079
												0.1	-0.42973			3.2291	7.56836	4.1001	0.4535			2.9	-3.3289							0.5	-0.327	-0.713	-0.26549	-0.01896					24.834	1.62354
												0.1001	-0.24663			3.233	7.78198	4.1002	0.45406			2.9001	-2.32182							0.5005	-0.316	-0.717	-0.25079	-0.06547					24.854	0.81177
												0.1002	0.39424			3.2371	5.70679	4.1003	0.45459			2.9002	-1.13164							0.501	-0.289	-0.668	-0.23343	-0.10933					24.886	1.27564
												0.1003	0.69942			3.2411	6.16455	4.1004	0.4557			2.9003	-0.73491							0.5015	-0.291	-0.646	-0.21375	-0.14999					24.888	1.27564
												0.1004	0.76045			3.2444	5.5542	4.1005	0.45634			2.9004	-0.70439							0.502	-0.224	-0.532	-0.19212	-0.18695					24.906	0.71106
												0.1005	0.76045			3.2488	8.5144	4.1006	0.45659			2.9005	-0.67387							0.5025	-0.148	-0.401	-0.1689	-0.21978					24.937	1.27564
												0.1006	0.79097			3.2524	5.70679	4.1007	0.45682			2.9006	-0.5518							0.503	-0.064	-0.249	-0.14449	-0.24811					24.96	0.85449
												0.1007	0.79097			3.2526	5.70679	4.1008	0.45699			2.9007	-0.24663							0.5035	0.049	0.055	-0.11927	-0.27166					24.994	1.3031
												0.1008	0.72994			3.2568	7.8125	4.1009	0.45682			2.9008	-0.27714							0.504	0.143	0.304	-0.09364	-0.2902					25.014	0.84534
												0.1009	0.72994			3.2589	3.63159	4.101	0.45751			2.9009	-0.30766							0.5045	0.252	0.594	-0.06798	-0.30359					25.05	1.26953
												0.101	0.72994			3.26	3.63159	4.1011	0.45803			2.901	-0.42973							0.505	0.37	0.809	-0.04267	-0.31179					25.069	0.80566
												0.1011	0.69942			3.264	4.66919	4.1012	0.45692			2.9011	-0.82646							0.5055	0.428	0.921	-0.01805	-0.31479					25.103	1.25427
												0.1012	0.6689			3.2679	4.5166	4.1013	0.4565			2.9012	-1.16215							0.506	0.463	0.982	0.00554	-0.31271					25.121	0.82092
												0.1013	0.76045			3.2708	4.54712	4.1014	0.45669			2.9013	-0.85698							0.5065	0.521	1.004	0.0278	-0.30572					25.154	1.53809
												0.1014	0.79097			3.272	4.54712	4.1015	0.45712			2.9014	-0.21611							0.507	0.485	0.882	0.04847	-0.29404					25.175	0.81787
												0.1015	0.76045			3.2763	4.97436	4.1016	0.4575			2.9015	0.08907							0.5075	0.456	0.632	0.06731	-0.278					25.21	1.34583
												0.1016	0.79097			3.28	5.76782	4.1017	0.45755			2.9016	0.1501							0.508	0.397	0.42	0.08413	-0.25796					25.229	0.84839
												0.1017	0.85201			3.284	5.24902	4.1018	0.45853			2.9017	0.1501							0.5085	0.25	0.237	0.09876	-0.23435					25.263	1.49536
												0.1018	0.94356			3.288	7.8125	4.1019	0.45968			2.9018	0.21114							0.509	0.117	0.074	0.11109	-0.20763					25.283	0.78125
												0.1019	0.97408			3.2904	3.41797	4.102	0.46038			2.9019	0.27217							0.5095	0.016	-0.095	0.12104	-0.1783					25.314	1.60217
												0.102	1.06563			3.2908	3.41797	4.1021	0.4616			2.902	0.18062							0.51	-0.107	-0.283	0.12859	-0.14692					25.338	0.73852
												0.1021	1.21822			3.2912	3.41797	4.1022	0.46215			2.9021	0.27217							0.5105	-0.19	-0.288	0.13374	-0.11403					25.374	1.51978
												0.1022	1.09615			3.292	3.41797	4.1023	0.46238			2.9022	0.27217							0.511	-0.325	-0.289	0.13652	-0.08021					25.392	0.80261
												0.1023	0.91304			3.2945	4.02832	4.1024	0.46241			2.9023	0.27217							0.5115	-0.47	-0.394	0.13702	-0.04602					25.427	1.34583
												0.1024	0.76045			3.2996	4.57764	4.1025	0.46274			2.9024	0.27217							0.512	-0.487	-0.451	0.13536	-0.01204					25.446	0.59814
												0.1025	-1.95561			3.3037	7.78198	4.1026	0.46287			2.9025	0.21114							0.5125	-0.443	-0.471	0.13166	0.02118					25.474	1.60217
												0.1026	0.45528			3.3065	4.57764	4.1027	0.46298			2.9026	0.27217							0.513	-0.392	-0.414	0.12612	0.05313					25.498	0.62256
												0.1027	-2.19975			3.3068	4.57764	4.1028	0.46325			2.9027	0.33321							0.5135	-0.258	-0.28	0.1189	0.08331					25.53	1.22986
												0.1028	-1.74199			3.3105	3.23486	4.1029	0.46315			2.9028	0.33321							0.514	-0.152	-0.219	0.11023	0.11126					25.551	0.85754
												0.1029	-1.37578			3.3109	3.23486	4.103	0.4631			2.9029	0.33321							0.5145	-0.045	-0.171	0.10032	0.13658					25.583	1.23901
												0.103	-0.27714			3.3164	6.43921	4.1031	0.46305			2.903	0.36373							0.515	0.063	-0.185	0.08942	0.15891					25.603	0.65308
												0.1031	0.24166			3.3209	7.20215	4.1032	0.46308			2.9031	0.33321							0.5155	0.12	-0.241	0.07774	0.17796					25.634	1.60217
												0.1032	0.21114			3.3212	7.20215	4.1033	0.46333			2.9032	0.33321							0.516	0.159	-0.265	0.06552	0.1935					25.656	0.84228
												0.1033	0.24166			3.3259	7.26318	4.1034	0.46287			2.9033	0.27217							0.5165	0.231	-0.206	0.05301	0.20535					25.69	1.28174
												0.1034	-0.00248			3.3261	7.26318	4.1035	0.46175			2.9034	0.11959							0.517	0.212	-0.245	0.04041	0.21341					25.71	0.72022
												0.1035	0.60787			3.3305	7.56836	4.1036	0.46182			2.9035	0.02803							0.5175	0.17	-0.306	0.02794	0.21766					25.747	1.26648
												0.1036	0.72994			3.3346	5.82886	4.1037	0.46097			2.9036	-0.58232							0.518	0.102	-0.38	0.01579	0.21811					25.764	0.73547
												0.1037	0.63838			3.3348	5.82886	4.1038	0.45997			2.9037	-5.64824							0.5185	-0.018	-0.482	0.00413	0.21487					25.794	1.36108
												0.1038	0.63838			3.3351	5.82886	4.1039	0.45992			2.9038	-5.89238							0.519	-0.101	-0.503	-0.00689	0.2081					25.816	0.80871
												0.1039	0.63838			3.3357	5.82886	4.104	0.45944			2.9039	-4.82426							0.5195	-0.191	-0.481	-0.01713	0.19802					25.847	1.34583
												0.104	0.63838			3.336	5.82886	4.1041	0.45912			2.904	-2.87114							0.52	-0.257	-0.428	-0.02649	0.1849					25.85	1.34583
												0.1041	0.6689			3.3409	4.36401	4.1042	0.45956			2.9041	-1.92509							0.5205	-0.256	-0.327	-0.03489	0.16908					25.869	0.86975
												0.1042	0.6689			3.3461	8.66699	4.1043	0.4599			2.9042	-1.77251							0.521	-0.251	-0.248	-0.04229	0.15091					25.903	1.33057
												0.1043	0.6689			3.3511	6.62231	4.1044	0.4595			2.9043	-1.31474							0.5215	-0.258	-0.216	-0.04866	0.1308					25.921	0.84534
												0.1044	0.76045			3.3553	8.42285	4.1045	0.45917			2.9044	-0.52128							0.522	-0.186	-0.043	-0.054	0.10919					25.952	1.44653
												0.1045	0.72994			3.3555	8.42285	4.1046	0.45867			2.9045	-0.24663							0.5225	-0.109	0.182	-0.05834	0.08654					25.975	0.76904
												0.1046	0.79097			3.3598	6.86646	4.1047	0.45874			2.9046	-0.12456							0.523	-0.027	0.392	-0.06171	0.0633					26.007	1.37634
												0.1047	0.79097			3.3601	6.86646	4.1048	0.45857			2.9047	-0.06352							0.5235	0.07	0.654	-0.0642	0.03996					26.029	0.81177
												0.1048	0.72994			3.3646	6.86646	4.1049	0.45889			2.9048	-0.15507							0.524	0.111	0.828	-0.06587	0.01698					26.063	1.25427
												0.1049	0.79097			3.37	6.86646	4.105	0.45937			2.9049	-0.06352							0.5245	0.167	0.985	-0.06685	-0.00518					26.067	1.25427
												0.105	0.76045			3.3703	6.86646	4.1051	0.45874			2.905	-0.06352							0.525	0.21	1.06	-0.06723	-0.02608					26.082	0.65918
												0.1051	0.76045			3.3706	6.86646	4.1052	0.45789			2.9051	-0.09404							0.5255	0.204	1.009	-0.06714	-0.04532					26.115	1.48621
												0.1052	0.82149			3.3744	4.24194	4.1053	0.45744			2.9052	0.02803							0.526	0.195	0.813	-0.06671	-0.06251					26.135	0.87891
												0.1053	0.79097			3.3747	4.24194	4.1054	0.45624			2.9053	0.11959							0.5265	0.185	0.636	-0.06606	-0.07733					26.17	1.44958
												0.1054	0.79097			3.3789	6.86646	4.1055	0.4549			2.9054	0.1501							0.527	0.122	0.599	-0.06531	-0.08948					26.187	0.86365
												0.1055	0.79097			3.3841	5.88989	4.1056	0.45387			2.9055	0.24166							0.5275	0.055	0.568	-0.06459	-0.09874					26.215	1.34583
												0.1056	0.79097			3.3843	5.88989	4.1057	0.45248			2.9056	0.24166							0.528	1.00E-03	0.451	-0.06401	-0.10492					26.218	1.34583
												0.1057	0.82149			3.3885	5.88989	4.1058	0.4518			2.9057	0.18062							0.5285	-0.089	0.316	-0.06366	-0.1079					26.239	0.81177
												0.1058	0.94356			3.3889	5.88989	4.1059	0.45193			2.9058	0.30269							0.529	-0.116	0.164	-0.06364	-0.10762					26.271	1.42517
												0.1059	0.94356			3.3892	5.88989	4.106	0.45116			2.9059	0.33321							0.5295	-0.172	-0.052	-0.06401	-0.10408					26.293	0.77209
												0.106	0.97408			3.3947	5.88989	4.1061	0.4511			2.906	0.27217							0.53	-0.206	-0.223	-0.06482	-0.09735					26.327	1.44043
												0.1061	1.06563			3.4004	5.88989	4.1062	0.45122			2.9061	0.30269							0.5305	-0.159	-0.276	-0.0661	-0.08756					26.345	0.71716
												0.1062	0.97408			3.4045	3.72314	4.1063	0.45136			2.9062	0.33321							0.531	-0.105	-0.331	-0.06786	-0.07489					26.375	1.26648
												0.1063	0.91304			3.4047	3.72314	4.1064	0.45135			2.9063	0.36373							0.5315	-0.085	-0.456	-0.07008	-0.05957					26.398	0.7843
												0.1064	0.63838			3.4144	3.9978	4.1065	0.45057			2.9064	0.33321							0.532	0.025	-0.554	-0.07274	-0.04189					26.43	1.32141
												0.1065	-2.90165			3.4149	3.9978	4.1066	0.45042			2.9065	0.36373							0.5325	0.154	-0.644	-0.07577	-0.02221					26.449	0.64697
												0.1066	-3.3289			3.4189	3.9978	4.1067	0.45063			2.9066	0.36373							0.533	0.302	-0.74	-0.0791	-8.81E-04					26.484	1.27869
												0.1067	-0.79594			3.4229	4.05884	4.1068	0.45022			2.9067	0.39424							0.5335	0.504	-0.744	-0.08263	0.02167					26.502	0.67749
												0.1068	-0.33818			3.4244	4.05884	4.1069	0.44985			2.9068	0.42476							0.534	0.647	-0.772	-0.08626	0.04501					26.535	1.25122
												0.1069	-0.15507			3.4286	3.69263	4.107	0.44973			2.9069	0.45528							0.5345	0.79	-0.734	-0.08985	0.06869					26.555	0.84229
												0.107	0.18062			3.4326	2.07519	4.1071	0.44971			2.907	0.42476							0.535	0.879	-0.66	-0.09326	0.09222					26.587	1.64795
												0.1071	0.42476			3.4389	2.2583	4.1072	0.44922			2.9071	0.36373							0.5355	0.881	-0.551	-0.09635	0.11514					26.608	0.83008
												0.1072	0.54683			3.4467	3.17383	4.1073	0.44847			2.9072	0.24166							0.536	0.831	-0.448	-0.09896	0.13698					26.644	1.27869
												0.1073	0.63838			3.4552	5.67627	4.1074	0.4475			2.9073	0.02803							0.5365	0.759	-0.28	-0.10094	0.15728					26.66	0.6073
												0.1074	0.63838			3.4561	5.67627	4.1075	0.44687			2.9074	-3.48149							0.537	0.562	-0.193	-0.10214	0.1756					26.691	1.64795
												0.1075	0.69942			3.4747	2.83813	4.1076	0.44683			2.9075	-4.61064							0.5375	0.316	-0.09	-0.10239	0.19155					26.695	1.64795
												0.1076	0.6689			3.4787	2.83813	4.1077	0.44682			2.9076	-4.51909							0.538	0.059	0.016	-0.10157	0.20474					26.712	0.80872
												0.1077	0.63838			3.4946	2.83813	4.1078	0.44713			2.9077	-2.53544							0.5385	-0.209	0.042	-0.09955	0.21485					26.747	1.35803
												0.1078	0.63838			3.5029	3.57056	4.1079	0.44742			2.9078	-3.3289							0.539	-0.428	0.121	-0.09621	0.22158					26.77	0.76599
												0.1079	0.60787			3.5082	2.7771	4.108	0.44729			2.9079	-2.01665							0.5395	-0.635	0.226	-0.09145	0.22472					26.798	1.58081
												0.108	0.51631			3.509	2.7771	4.1081	0.44718			2.908	-0.76543							0.54	-0.695	0.269	-0.08522	0.22409					26.804	1.58081
												0.1081	0.05855			3.5686	2.62451	4.1082	0.44645			2.9081	-0.21611							0.5405	-0.68	0.315	-0.07746	0.21958					26.823	0.79651
												0.1082	0.45528			3.581	2.71606	4.1083	0.44585			2.9082	-0.033							0.541	-0.663	0.429	-0.06815	0.21113					26.855	1.38245
												0.1083	0.6689			3.5882	2.56348	4.1084	0.44575			2.9083	-0.033							0.5415	-0.692	0.552	-0.0573	0.19876					26.877	0.84534
												0.1084	0.72994			3.5885	2.56348	4.1085	0.44545			2.9084	-0.12456							0.542	-0.633	0.765	-0.04495	0.18255					26.91	1.62048
												0.1085	0.72994			3.6005	4.08936	4.1086	0.44512			2.9085	-0.18559							0.5425	-0.562	0.902	-0.03116	0.16264					26.93	0.88501
												0.1086	0.76045			3.6008	4.08936	4.1087	0.4448			2.9086	-0.15507							0.543	-0.433	0.807	-0.01604	0.13923					26.964	1.31836
												0.1087	0.72994			3.6032	4.08936	4.1088	0.44452			2.9087	-0.33818							0.5435	-0.258	0.613	2.94E-04	0.11259					26.983	0.58899
												0.1088	0.72994			3.6159	2.41089	4.1089	0.44447			2.9088	-1.19267							0.544	-0.182	0.486	0.01768	0.08303					27.015	1.53809
												0.1089	0.69942			3.6162	2.41089	4.109	0.44418			2.9089	-0.8875							0.5445	-0.032	0.557	0.03593	0.05092					27.035	0.85754
												0.109	0.72994			3.6173	2.41089	4.1091	0.44447			2.909	-0.49077							0.545	0.085	0.566	0.05484	0.01667					27.071	1.4679
												0.1091	0.72994			3.6466	2.10571	4.1092	0.44496			2.9091	-0.00248							0.5455	0.147	0.559	0.07418	-0.01926					27.09	0.85449
												0.1092	0.69942			3.6531	2.28882	4.1093	0.44527			2.9092	0.1501							0.546	0.16	0.511	0.0937	-0.0564					27.124	1.35498
												0.1093	0.72994			3.655	2.28882	4.1094	0.44519			2.9093	0.18062							0.5465	0.2	0.532	0.11314	-0.09423					27.141	0.91248
												0.1094	0.85201			3.6566	2.28882	4.1095	0.44527			2.9094	0.24166							0.547	0.176	0.444	0.13221	-0.13224					27.175	1.73645
												0.1095	0.82149			3.657	2.28882	4.1096	0.44508			2.9095	0.30269							0.5475	0.13	0.253	0.15064	-0.16989					27.193	0.91858
												0.1096	0.88252			3.6602	2.28882	4.1097	0.44471			2.9096	0.27217							0.548	0.074	0.14	0.16813	-0.20665					27.224	1.26343
												0.1097	0.94356			3.6671	2.07519	4.1098	0.44407			2.9097	0.27217							0.5485	-0.044	0.037	0.18441	-0.242					27.227	1.26343
												0.1098	1.00459			3.6751	2.68555	4.1099	0.44353			2.9098	0.24166							0.549	-0.107	-0.031	0.19919	-0.27542					27.246	0.64087
												0.1099	1.06563			3.6906	2.50244	4.11	0.44357			2.9099	0.30269							0.5495	-0.197	-0.179	0.21221	-0.30645					27.275	1.34888
												0.11	1.12667			3.6908	2.50244	4.1101	0.44406			2.91	0.30269							0.55	-0.254	-0.377	0.22321	-0.33462					27.3	0.72632
												0.1101	1.27925			3.691	2.50244	4.1102	0.44433			2.9101	0.36373							0.5505	-0.222	-0.594	0.23198	-0.35953					27.335	1.52283
												0.1102	1.12667			3.6946	2.50244	4.1103	0.44467			2.9102	0.36373							0.551	-0.169	-0.768	0.23829	-0.38082					27.355	0.82703
												0.1103	0.97408			3.6954	2.50244	4.1104	0.44498			2.9103	0.36373							0.5515	-0.171	-0.891	0.24199	-0.39816					27.388	1.45264
												0.1104	0.82149			3.6959	2.50244	4.1105	0.44534			2.9104	0.33321							0.552	-0.084	-0.898	0.24292	-0.4113					27.408	0.83008
												0.1105	-1.55888			3.6991	3.50952	4.1106	0.44622			2.9105	0.36373							0.5525	0.015	-0.89	0.24098	-0.42004					27.435	1.33362
												0.1106	-0.58232			3.6994	3.50952	4.1107	0.4465			2.9106	0.45528							0.553	0.108	-0.849	0.2361	-0.42426					27.461	0.91553
												0.1107	-3.35942			3.7005	3.50952	4.1108	0.44684			2.9107	0.45528							0.5535	0.232	-0.724	0.22826	-0.42387					27.495	1.37024
												0.1108	-1.80302			3.7126	2.28882	4.1109	0.44745			2.9108	0.36373							0.554	0.3	-0.623	0.21746	-0.41888					27.515	0.86365
												0.1109	-1.37578			3.7318	2.89917	4.111	0.44746			2.9109	0.39424							0.5545	0.382	-0.486	0.20378	-0.40935					27.548	1.297
												0.111	-0.3687			3.7354	3.72315	4.1111	0.44709			2.911	0.27217							0.555	0.448	-0.37	0.1873	-0.39541					27.568	0.75073
												0.1111	0.11959			3.7443	4.63867	4.1112	0.4474			2.9111	0.05855							0.5555	0.455	-0.305	0.16817	-0.37726					27.596	1.22681
												0.1112	0.02803			3.7445	4.63867	4.1113	0.44917			2.9112	-3.26787							0.556	0.431	-0.261	0.14657	-0.35515					27.599	1.22681
												0.1113	0.51631			3.7549	2.50244	4.1114	0.45058			2.9113	-4.79375							0.5565	0.421	-0.181	0.12274	-0.32939					27.62	0.6073
												0.1114	0.36373			3.7745	3.78418	4.1115	0.45116			2.9114	-5.80082							0.557	0.323	-0.136	0.09693	-0.30034					27.652	1.70899
												0.1115	0.72994			3.7788	2.74658	4.1116	0.45157			2.9115	-3.29838							0.5575	0.201	-0.069	0.06943	-0.26842					27.673	0.66834
												0.1116	0.79097			3.7793	2.74658	4.1117	0.45248			2.9116	-3.69511							0.558	0.06	-0.013	0.04057	-0.23406					27.708	1.3031
												0.1117	0.76045			3.7972	5.98144	4.1118	0.45261			2.9117	-1.55888							0.5585	-0.115	-1.00E-03	0.0107	-0.19776					27.725	0.77209
												0.1118	0.79097			3.8232	5.15747	4.1119	0.45207			2.9118	-0.61284							0.559	-0.255	0.089	-0.0198	-0.16002					27.756	1.44653
												0.1119	0.79097			3.834	2.01416	4.112	0.45169			2.9119	-0.24663							0.5595	-0.399	0.139	-0.05056	-0.12135					27.779	0.85449
												0.112	0.79097			3.8411	2.71606	4.1121	0.45203			2.912	-0.15507							0.56	-0.496	0.171	-0.08117	-0.0823					27.811	1.4801
												0.1121	0.82149			3.8467	2.80762	4.1122	0.45215			2.9121	-0.06352							0.5605	-0.51	0.232	-0.11123	-0.0434					27.832	0.78125
												0.1122	0.85201			3.8469	2.80762	4.1123	0.45232			2.9122	-0.033							0.561	-0.497	0.296	-0.14034	-0.00518					27.868	1.4801
												0.1123	0.79097			3.8487	2.80762	4.1124	0.45234			2.9123	0.05855							0.5615	-0.499	0.295	-0.16812	0.03186					27.885	0.84839
												0.1124	0.76045			3.8507	3.26538	4.1125	0.45199			2.9124	0.02803							0.562	-0.427	0.361	-0.19417	0.06723					27.916	1.40686
												0.1125	0.76045			3.8563	3.08228	4.1126	0.45154			2.9125	-0.033							0.5625	-0.366	0.476	-0.21813	0.10046					27.939	0.86365
												0.1126	0.79097			3.8612	3.96729	4.1127	0.45138			2.9126	-0.06352							0.563	-0.275	0.494	-0.23967	0.13114					27.972	1.54114
												0.1127	0.79097			3.8709	3.35693	4.1128	0.4516			2.9127	-0.09404							0.5635	-0.145	0.591	-0.25849	0.15889					27.991	0.8667
												0.1128	0.79097			3.9952	2.74658	4.1129	0.4517			2.9128	-0.30766							0.564	-0.007	0.51	-0.2743	0.18337					28.025	1.23291
												0.1129	0.79097			4.0007	3.20435	4.113	0.45247			2.9129	-0.39921							0.5645	0.135	0.482	-0.28688	0.20433					28.028	1.23291
												0.113	0.85201			4.0081	2.16675	4.1131	0.45302			2.913	-0.033							0.565	0.266	0.407	-0.29603	0.22154					28.044	0.72632
												0.1131	0.79097			4.0128	3.38745	4.1132	0.45351			2.9131	0.11959							0.5655	0.339	0.325	-0.30161	0.23484					28.076	1.26648
												0.1132	0.79097			4.017	2.10571	4.1133	0.45385			2.9132	0.18062							0.566	0.4	0.334	-0.30351	0.24414					28.097	0.80261
												0.1133	0.82149			4.0256	2.59399	4.1134	0.45388			2.9133	0.18062							0.5665	0.498	0.361	-0.3017	0.24941					28.128	1.70899
												0.1134	0.88252			4.0288	2.59399	4.1135	0.45395			2.9134	0.24166							0.567	0.495	0.28	-0.29618	0.25069					28.15	0.93384
												0.1135	0.85201			4.0293	2.59399	4.1136	0.45384			2.9135	0.24166							0.5675	0.475	0.154	-0.287	0.24806					28.185	1.5625
												0.1136	0.88252			4.0345	2.19727	4.1137	0.45406			2.9136	0.24166							0.568	0.442	0.041	-0.27428	0.2417					28.188	1.5625
												0.1137	0.94356			4.0369	2.47192	4.1138	0.45508			2.9137	0.21114							0.5685	0.321	-0.157	-0.25816	0.2318					28.208	0.65613
												0.1138	1.00459			4.0392	3.84522	4.1139	0.45549			2.9138	0.24166							0.569	0.264	-0.226	-0.23887	0.21864					28.236	1.61133
												0.1139	1.06563			4.0396	3.84522	4.114	0.45588			2.9139	0.30269							0.5695	0.171	-0.359	-0.21665	0.20253					28.261	0.72327
												0.114	1.12667			4.0485	2.7771	4.1141	0.45705			2.914	0.27217							0.57	0.079	-0.5	-0.19179	0.18382					28.296	1.26648
												0.1141	1.15718			4.3355	10.19287	4.1142	0.4578			2.9141	0.27217							0.5705	0.006	-0.651	-0.16463	0.16292					28.314	0.78125
												0.1142	1.06563			4.336	10.19287	4.1143	0.45831			2.9142	0.30269							0.571	-0.076	-0.757	-0.13554	0.14025					28.348	1.68457
												0.1143	0.94356			7.7793	4.54712	4.1144	0.45833			2.9143	0.36373							0.5715	-0.222	-0.882	-0.1049	0.11626					28.368	0.86975
												0.1144	0.60787			7.7838	6.37817	4.1145	0.45828			2.9144	0.36373							0.572	-0.297	-0.928	-0.07315	0.0914					28.399	1.25733
												0.1145	-2.35234			7.7885	6.37817	4.1146	0.45799			2.9145	0.39424							0.5725	-0.377	-0.878	-0.04071	0.06614					28.422	0.78735
												0.1146	-2.74907			7.7933	6.37817	4.1147	0.45738			2.9146	0.42476							0.573	-0.409	-0.799	-0.00803	0.04097					28.456	1.49536
												0.1147	-0.8875			7.7977	5.98144	4.1148	0.45629			2.9147	0.36373							0.5735	-0.308	-0.698	0.02444	0.01633					28.476	0.82703
												0.1148	-0.49077			7.8027	4.36401	4.1149	0.45576			2.9148	0.27217							0.574	-0.234	-0.615	0.05625	-0.00732					28.508	1.27564
												0.1149	-0.09404			7.8071	5.67627	4.115	0.45579			2.9149	0.02803							0.5745	-0.087	-0.484	0.08696	-0.02956					28.528	0.78125
												0.115	0.24166			7.8073	5.67627	4.1151	0.45607			2.915	-0.5518							0.575	0.012	-0.344	0.11615	-0.04999					28.556	1.2146
												0.1151	0.39424			7.8117	3.75366	4.1152	0.45604			2.9151	-4.64116							0.5755	0.042	-0.21	0.14342	-0.06827					28.559	1.2146
												0.1152	0.51631			7.8177	3.41797	4.1153	0.45573			2.9152	-6.44169							0.576	0.081	-0.052	0.16839	-0.08407					28.581	0.84228
												0.1153	0.54683			7.8179	3.41797	4.1154	0.45622			2.9153	-4.33598							0.5765	0.155	0.187	0.19072	-0.09713					28.616	1.40686
												0.1154	0.4858			7.8222	5.37109	4.1155	0.45696			2.9154	-3.38994							0.577	0.117	0.414	0.21009	-0.10723					28.633	0.85754
												0.1155	0.6689			7.8225	5.37109	4.1156	0.45769			2.9155	-2.32182							0.5775	0.038	0.64	0.22626	-0.11419					28.665	1.26038
												0.1156	0.72994			7.8277	4.27246	4.1157	0.45859			2.9156	-1.98613							0.578	-0.041	0.828	0.239	-0.11792					28.685	0.62866
												0.1157	0.72994			7.828	4.27246	4.1158	0.45911			2.9157	-0.97905							0.5785	-0.184	0.948	0.24814	-0.11837					28.716	1.68457
												0.1158	0.76045			7.8282	4.27246	4.1159	0.45956			2.9158	-0.52128							0.579	-0.296	1.201	0.25357	-0.11554					28.738	0.68054
												0.1159	0.79097			7.8342	4.45557	4.116	0.45998			2.9159	-0.30766							0.5795	-0.418	1.371	0.25522	-0.1095					28.772	1.23291
												0.116	0.79097			7.8384	6.89697	4.1161	0.45948			2.916	-0.18559							0.58	-0.491	1.393	0.2531	-0.10038					28.791	0.84534
												0.1161	0.82149			7.8433	4.05884	4.1162	0.4589			2.9161	-0.15507							0.5805	-0.495	1.289	0.24723	-0.08835					28.825	1.60522
												0.1162	0.85201			7.8479	5.88989	4.1163	0.45881			2.9162	-0.09404							0.581	-0.491	1.199	0.23773	-0.07364					28.845	0.88501
												0.1163	0.79097			7.8525	6.7749	4.1164	0.45865			2.9163	-0.06352							0.5815	-0.528	0.955	0.22475	-0.05652					28.876	1.42822
												0.1164	0.79097			7.8578	6.95801	4.1165	0.45806			2.9164	-0.15507							0.582	-0.421	0.514	0.20848	-0.03732					28.896	0.85144
												0.1165	0.85201			7.8625	7.01904	4.1166	0.4585			2.9165	-0.30766							0.5825	-0.254	-0.028	0.18917	-0.01638					28.928	1.26038
												0.1166	0.79097			7.8627	7.01904	4.1167	0.45757			2.9166	-1.00957							0.583	-0.175	-0.191	0.16713	0.00592					28.93	1.26038
												0.1167	0.82149			7.867	8.08716	4.1168	0.45658			2.9167	-0.46025							0.5835	-0.01	-0.061	0.14267	0.02916					28.949	0.64697
												0.1168	0.79097			7.8697	6.34766	4.1169	0.45617			2.9168	-0.09404							0.584	0.106	-0.096	0.11617	0.05293					28.976	1.26648
												0.1169	0.76045			7.8705	6.34766	4.117	0.45612			2.9169	0.08907							0.5845	0.201	-0.072	0.08801	0.07679					29.002	0.6897
												0.117	0.85201			7.871	6.34766	4.1171	0.45579			2.917	0.24166							0.585	0.295	0.027	0.05862	0.10032					29.036	1.67236
												0.1171	0.82149			7.875	4.66919	4.1172	0.45604			2.9171	0.24166							0.5855	0.308	0.07	0.02843	0.12308					29.056	0.68054
												0.1172	0.85201			7.8792	6.68335	4.1173	0.45654			2.9172	0.21114							0.586	0.298	-0.048	-0.00212	0.14467					29.085	1.28784
												0.1173	0.91304			7.8833	5.58472	4.1174	0.45671			2.9173	0.21114							0.5865	0.34	-0.137	-0.03258	0.1647					29.089	1.28784
												0.1174	0.91304			7.8858	5.00488	4.1175	0.45696			2.9174	0.24166							0.587	0.337	-0.128	-0.0625	0.18279					29.109	0.75378
												0.1175	0.88252			7.8861	5.00488	4.1176	0.45752			2.9175	0.27217							0.5875	0.298	-0.206	-0.09145	0.19862					29.145	1.55029
												0.1176	0.97408			7.8873	5.00488	4.1177	0.45732			2.9176	0.24166							0.588	0.244	-0.225	-0.11901	0.21189					29.164	0.76294
												0.1177	0.97408			7.891	4.36401	4.1178	0.45627			2.9177	0.21114							0.5885	0.108	-0.417	-0.14478	0.22236					29.196	1.57776
												0.1178	1.00459			7.8939	4.24194	4.1179	0.45592			2.9178	0.24166							0.589	0.022	-0.617	-0.16838	0.22983					29.217	0.81482
												0.1179	0.94356			7.8941	4.24194	4.118	0.45611			2.9179	0.30269							0.5895	-0.07	-0.872	-0.18947	0.23414					29.252	1.42212
												0.118	0.94356			7.8974	4.15039	4.1181	0.4558			2.918	0.21114							0.59	-0.141	-1.032	-0.20776	0.23522					29.272	0.85449
												0.1181	0.91304			7.8981	4.15039	4.1182	0.45531			2.9181	0.27217							0.5905	-0.143	-1.098	-0.22298	0.23301					29.305	1.22375
												0.1182	0.4858			7.9015	3.50952	4.1183	0.45565			2.9182	0.36373							0.591	-0.111	-1.118	-0.23492	0.22754					29.325	0.6073
												0.1183	-4.39702			7.9017	3.50952	4.1184	0.45586			2.9183	0.39424							0.5915	-0.114	-1.196	-0.2434	0.21889					29.356	1.36719
												0.1184	-5.77031			7.9041	4.15039	4.1185	0.45531			2.9184	0.42476							0.592	-0.013	-1.219	-0.24832	0.20719					29.379	0.77515
												0.1185	-1.5894			7.9045	4.15039	4.1186	0.45545			2.9185	0.39424							0.5925	0.089	-1.145	-0.2496	0.19262					29.412	1.44653
												0.1186	-2.93217			7.9053	4.15039	4.1187	0.45541			2.9186	0.27217							0.593	0.201	-1.012	-0.24723	0.17543					29.432	0.65002
												0.1187	-2.47441			7.9078	4.30298	4.1188	0.45515			2.9187	0.08907							0.5935	0.376	-0.799	-0.24125	0.15588					29.465	1.29089
												0.1188	-0.70439			7.9124	4.08936	4.1189	0.4554			2.9188	-0.58232							0.594	0.48	-0.551	-0.23175	0.13431					29.485	0.84839
												0.1189	-0.33818			7.9157	4.18091	4.119	0.45579			2.9189	-4.48857							0.5945	0.545	-0.12	-0.21887	0.11107					29.517	1.66016
												0.119	0.02803			7.9162	4.18091	4.1191	0.45585			2.919	-5.9229							0.595	0.52	0.332	-0.2028	0.08657					29.536	0.88501
												0.1191	-0.00248			7.9164	4.18091	4.1192	0.45573			2.9191	-5.28203							0.5955	0.359	0.724	-0.18377	0.0612					29.569	1.62964
												0.1192	0.27217			7.9197	5.43213	4.1193	0.45542			2.9192	-2.38286							0.596	0.19	1.116	-0.16205	0.0354					29.589	0.85449
												0.1193	0.42476			7.9201	5.43213	4.1194	0.45531			2.9193	-1.89458							0.5965	0.075	1.534	-0.13796	0.00961					29.617	1.47705
												0.1194	0.4858			7.9219	4.24194	4.1195	0.4544			2.9194	-1.43681							0.597	-0.071	1.803	-0.11184	-0.01572					29.644	0.70801
												0.1195	0.39424			7.9222	4.24194	4.1196	0.45398			2.9195	-0.76543							0.5975	-0.184	1.915	-0.08406	-0.04016					29.674	1.37634
												0.1196	0.08907			7.927	3.93677	4.1197	0.45433			2.9196	-0.3687							0.598	-0.301	1.908	-0.055	-0.0633					29.699	0.71411
												0.1197	-0.49077			7.9273	3.93677	4.1198	0.45482			2.9197	-0.21611							0.5985	-0.428	1.754	-0.02507	-0.08471					29.729	1.58386
												0.1198	-0.00248			7.9299	4.76074	4.1199	0.4558			2.9198	-0.06352							0.599	-0.466	1.433	0.0053	-0.10403					29.752	0.83008
												0.1199	0.4858			7.9342	6.68335	4.12	0.45668			2.9199	-0.06352							0.5995	-0.518	0.936	0.03571	-0.12092					29.781	1.30005
												0.12	0.69942			7.9384	5.76782	4.1201	0.45717			2.92	-0.00248							0.6	-0.465	0.2	0.06573	-0.13506					29.804	0.82703
												0.1201	0.82149			7.9386	5.76782	4.1202	0.45727			2.9201	0.05855							0.6005	-0.37	-0.204	0.09496	-0.14622					29.837	1.49841
												0.1202	0.85201			7.9421	5.76782	4.1203	0.45746			2.9202	0.08907							0.601	-0.351	-0.329	0.123	-0.15416					29.857	0.73242
												0.1203	0.82149			7.9424	5.76782	4.1204	0.45784			2.9203	-0.00248							0.6015	-0.308	-0.406	0.14948	-0.15875					29.889	1.49841
												0.1204	0.79097			7.9461	5.27954	4.1205	0.45765			2.9204	-0.12456							0.602	-0.236	-0.527	0.17405	-0.15988					29.911	0.85754
												0.1205	0.82149			7.9499	5.18799	4.1206	0.45702			2.9205	-0.73491							0.6025	-0.141	-0.467	0.19639	-0.15752					29.946	1.25122
												0.1206	0.79097			7.9536	5.06592	4.1207	0.45676			2.9206	0.08907							0.603	-0.08	-0.42	0.21621	-0.15168					29.963	0.65002
												0.1207	0.82149			7.9576	7.14111	4.1208	0.45688			2.9207	0.27217							0.6035	0.033	-0.33	0.23327	-0.14244					29.997	1.50147
												0.1208	0.76045			7.9612	5.46265	4.1209	0.4566			2.9208	0.24166							0.604	0.096	-0.386	0.24736	-0.12995					30.015	0.83618
												0.1209	0.79097			7.965	6.74439	4.121	0.45699			2.9209	0.27217							0.6045	0.188	-0.323	0.25832	-0.1144					30.049	1.26648
												0.121	0.82149			7.9688	6.40869	4.1211	0.45734			2.921	0.30269							0.605	0.3	-0.232	0.26603	-0.09603					30.069	0.79041
												0.1211	0.85201			7.9723	4.63867	4.1212	0.45806			2.9211	0.30269							0.6055	0.348	-0.108	0.27042	-0.07516					30.097	1.27258
												0.1212	0.85201			7.9764	6.31714	4.1213	0.45837			2.9212	0.24166							0.606	0.359	0.028	0.27146	-0.05213					30.122	0.85144
												0.1213	0.85201			7.9802	6.31714	4.1214	0.45784			2.9213	0.24166							0.6065	0.391	0.083	0.26919	-0.02732					30.157	1.28784
												0.1214	0.94356			7.9839	6.31714	4.1215	0.45707			2.9214	0.24166							0.607	0.324	-0.036	0.26366	-0.00116					30.177	0.83923
												0.1215	0.94356			7.988	6.10352	4.1216	0.45718			2.9215	0.24166							0.6075	0.278	-0.258	0.25501	0.02589					30.209	1.61743
												0.1216	0.91304			7.9919	5.85938	4.1217	0.45682			2.9216	0.24166							0.608	0.263	-0.489	0.24337	0.05338					30.229	0.72937
												0.1217	0.97408			7.9957	7.14111	4.1218	0.45704			2.9217	0.27217							0.6085	0.23	-0.713	0.22894	0.0808					30.26	1.32751
												0.1218	1.03511			7.9995	6.10351	4.1219	0.45769			2.9218	0.33321							0.609	0.253	-0.84	0.21197	0.10768					30.282	0.78735
												0.1219	1.00459			8.0032	5.73731	4.122	0.4589			2.9219	0.33321							0.6095	0.267	-0.954	0.19272	0.13352					30.317	1.41907
												0.122	0.88252			8.0035	5.73731	4.1221	0.45948			2.922	0.39424							0.61	0.263	-1.068	0.17147	0.15784					30.337	0.85144
												0.1221	0.82149			8.0072	5.88989	4.1222	0.45952			2.9221	0.42476							0.6105	0.287	-1.076	0.14855	0.18017					30.369	1.59912
												0.1222	0.51631			8.0109	6.98853	4.1223	0.45921			2.9222	0.4858							0.611	0.309	-1.051	0.12429	0.20009					30.389	0.86975
												0.1223	-5.09892			8.0137	6.31714	4.1224	0.45918			2.9223	0.4858							0.6115	0.295	-0.963	0.09905	0.21719					30.42	1.32752
												0.1224	-6.28911			8.0184	5.34058	4.1225	0.459			2.9224	0.4858							0.612	0.335	-0.76	0.07318	0.23111					30.442	0.83313
												0.1225	-2.93217			8.0224	5.98145	4.1226	0.45884			2.9225	0.33321							0.6125	0.367	-0.548	0.04705	0.24152					30.477	1.59912
												0.1226	-1.80302			8.0261	5.98145	4.1227	0.45857			2.9226	0.08907							0.613	0.389	-0.302	0.02101	0.24817					30.495	0.72327
												0.1227	-1.37578			8.0296	5.18799	4.1228	0.45792			2.9227	-3.26787							0.6135	0.408	0.007	-0.00457	0.25083					30.529	1.26648
												0.1228	-1.00957			8.0337	5.98145	4.1229	0.45757			2.9228	-6.56377							0.614	0.307	0.306	-0.02936	0.24935					30.549	0.81787
												0.1229	-1.34526			8.0377	5.98145	4.123	0.45746			2.9229	-2.53544							0.6145	0.148	0.619	-0.05303	0.24365					30.577	1.31226
												0.123	-0.46025			8.0416	7.47681	4.1231	0.4568			2.923	-3.02373							0.615	-0.054	0.976	-0.07528	0.2337					30.602	0.83618
												0.1231	-0.033			8.0456	6.53076	4.1232	0.45552			2.9231	-2.87114							0.6155	-0.224	1.291	-0.09582	0.21955					30.637	1.41602
												0.1232	0.24166			8.0481	5.31006	4.1233	0.45418			2.9232	-2.16923							0.616	-0.251	1.485	-0.11441	0.20129					30.657	0.81482
												0.1233	0.36373			8.0516	5.46265	4.1234	0.45342			2.9233	-0.58232							0.6165	-0.301	1.718	-0.13082	0.17909					30.689	1.54114
												0.1234	0.45528			8.0553	6.04248	4.1235	0.45271			2.9234	-0.24663							0.617	-0.376	1.795	-0.14487	0.1532					30.709	0.80261
												0.1235	0.42476			8.0561	6.04248	4.1236	0.45247			2.9235	-0.09404							0.6175	-0.379	1.561	-0.15641	0.12391					30.737	1.24207
												0.1236	0.1501			8.0565	6.04248	4.1237	0.453			2.9236	-0.06352							0.618	-0.387	1.163	-0.16532	0.09155					30.763	0.79346
												0.1237	-0.21611			8.0567	6.04248	4.1238	0.45307			2.9237	-0.06352							0.6185	-0.379	0.678	-0.17154	0.05654					30.797	1.651
												0.1238	0.08907			8.0604	6.16455	4.1239	0.45337			2.9238	-0.033							0.619	-0.358	0.474	-0.17503	0.01931					30.817	0.73547
												0.1239	0.45528			8.0642	6.53076	4.124	0.4536			2.9239	-0.00248							0.6195	-0.411	0.214	-0.1758	-0.01965					30.849	1.21765
												0.124	0.69942			8.0677	5.00488	4.1241	0.45343			2.924	-0.12456							0.62	-0.382	0.007	-0.17389	-0.05984					30.869	0.74158
												0.1241	0.85201			8.068	5.00488	4.1242	0.4528			2.9241	-0.18559							0.6205	-0.335	-0.249	-0.16937	-0.10071					30.897	1.25122
												0.1242	0.85201			8.0716	6.53076	4.1243	0.45171			2.9242	-0.33818							0.621	-0.317	-0.347	-0.16237	-0.1417					30.921	0.86365
												0.1243	0.82149			8.0756	6.53076	4.1244	0.45062			2.9243	-0.85698							0.6215	-0.306	-0.349	-0.15303	-0.18227					30.957	1.32751
												0.1244	0.82149			8.0793	4.54712	4.1245	0.44965			2.9244	-0.09404							0.622	-0.266	-0.362	-0.14153	-0.22184					30.974	0.89722
												0.1245	0.79097			8.0834	5.46265	4.1246	0.44969			2.9245	0.18062							0.6225	-0.183	-0.38	-0.12807	-0.25986					31.006	1.36719
												0.1246	0.82149			8.0872	5.79834	4.1247	0.44902			2.9246	0.24166							0.623	-0.101	-0.405	-0.11288	-0.2958					31.026	0.83618
												0.1247	0.85201			8.091	5.82886	4.1248	0.44846			2.9247	0.30269							0.6235	0.06	-0.207	-0.09621	-0.32916					31.057	1.51672
												0.1248	0.82149			8.0945	5.12695	4.1249	0.44857			2.9248	0.27217							0.624	0.19	-0.052	-0.07832	-0.35944					31.08	0.8667
												0.1249	0.79097			8.0985	5.76782	4.125	0.44788			2.9249	0.27217							0.6245	0.349	-0.006	-0.05948	-0.38622					31.11	1.37329
												0.125	0.82149			8.1026	6.80542	4.1251	0.44683			2.925	0.30269							0.625	0.498	-0.06	-0.03998	-0.4091					31.133	0.80566
												0.1251	0.85201			8.1061	5.43213	4.1252	0.44696			2.9251	0.24166							0.6255	0.594	-0.191	-0.02011	-0.42775					31.166	1.35498
												0.1252	0.91304			8.1099	5.00488	4.1253	0.44775			2.9252	0.21114							0.626	0.687	-0.327	-1.44E-04	-0.44189					31.17	1.35498
												0.1253	0.94356			8.1137	7.47681	4.1254	0.44751			2.9253	0.18062							0.6265	0.78	-0.434	0.01963	-0.4513					31.186	0.81177
												0.1254	0.94356			8.1176	5.61523	4.1255	0.44731			2.9254	0.24166							0.627	0.744	-0.51	0.03895	-0.45583					31.217	1.48316
												0.1255	0.94356			8.1209	5.06592	4.1256	0.44731			2.9255	0.21114							0.6275	0.666	-0.664	0.05754	-0.45538					31.239	0.83313
												0.1256	1.00459			8.1217	2.10571	4.1257	0.44739			2.9256	0.27217							0.628	0.562	-0.808	0.07517	-0.44996					31.273	1.34583
												0.1257	1.00459			8.1236	4.85229	4.1258	0.44648			2.9257	0.27217							0.6285	0.378	-0.94	0.09162	-0.43961					31.293	0.74463
												0.1258	1.03511			8.1248	4.85229	4.1259	0.44598			2.9258	0.33321							0.629	0.214	-0.964	0.10666	-0.42446					31.326	1.32446
												0.1259	0.97408			8.1289	5.64575	4.126	0.44504			2.9259	0.39424							0.6295	0.036	-0.962	0.12013	-0.40469					31.347	0.7782
												0.126	0.79097			8.1324	6.34766	4.1261	0.44475			2.926	0.42476							0.63	-0.141	-0.881	0.13187	-0.38057					31.378	1.297
												0.1261	-1.83354			8.1361	6.40869	4.1262	0.44494			2.9261	0.39424							0.6305	-0.288	-0.712	0.14176	-0.35241					31.401	0.73547
												0.1262	-4.61064			8.1401	6.40869	4.1263	0.44507			2.9262	0.39424							0.631	-0.425	-0.504	0.14969	-0.32057					31.433	1.19019
												0.1263	-3.11528			8.1441	5.88989	4.1264	0.44497			2.9263	0.30269							0.6315	-0.579	-0.344	0.15559	-0.28549					31.435	1.19019
												0.1264	-1.37578			8.1481	7.47681	4.1265	0.44548			2.9264	0.05855							0.632	-0.62	-0.147	0.15942	-0.24763					31.454	0.83618
												0.1265	-2.44389			8.1518	6.34766	4.1266	0.4459			2.9265	-1.83354							0.6325	-0.575	0.04	0.16117	-0.2075					31.49	1.50757
												0.1266	-2.16923			8.1558	6.43921	4.1267	0.44569			2.9266	-4.30546							0.633	-0.492	0.251	0.16086	-0.16562					31.507	0.76294
												0.1267	-0.76543			8.1596	6.7749	4.1268	0.44571			2.9267	-5.46513							0.6335	-0.368	0.546	0.15853	-0.12256					31.538	1.36108
												0.1268	-0.82646			8.1637	8.66699	4.1269	0.44543			2.9268	-5.49565							0.634	-0.271	0.781	0.15424	-0.07888					31.562	0.74158
												0.1269	-0.09404			8.1675	5.88989	4.127	0.44569			2.9269	-3.35942							0.6345	-0.167	1.024	0.1481	-0.03516					31.594	1.22986
												0.127	0.05855			8.1714	7.65991	4.1271	0.44623			2.927	-1.74199							0.635	-0.097	1.252	0.14022	0.00802					31.598	1.22986
												0.1271	0.1501			8.1752	4.73022	4.1272	0.44644			2.9271	-0.67387							0.6355	-0.078	1.414	0.13073	0.05011					31.617	0.72022
												0.1272	0.33321			8.1789	4.57764	4.1273	0.44615			2.9272	-0.33818							0.636	-0.054	1.472	0.11979	0.09055					31.65	1.44043
												0.1273	0.36373			8.1829	7.65991	4.1274	0.44607			2.9273	-0.27714							0.6365	0.045	1.271	0.10757	0.12885					31.669	0.58289
												0.1274	0.21114			8.1858	4.60815	4.1275	0.44626			2.9274	-0.21611							0.637	0.033	0.896	0.09425	0.16451					31.698	1.26343
												0.1275	-0.49077			8.1865	4.60815	4.1276	0.44667			2.9275	-0.12456							0.6375	0.056	0.663	0.08001	0.19711					31.722	0.85754
												0.1276	-0.61284			8.1905	5.61523	4.1277	0.44698			2.9276	-0.00248							0.638	0.051	0.375	0.06507	0.22625					31.754	1.27564
												0.1277	0.24166			8.1941	5.61523	4.1278	0.44738			2.9277	-0.00248							0.6385	0.014	0.074	0.0496	0.25159					31.775	0.6897
												0.1278	0.69942			8.1943	5.61523	4.1279	0.4482			2.9278	-0.00248							0.639	0.013	-0.03	0.03382	0.27286					31.81	1.2207
												0.1279	0.82149			8.1984	5.79834	4.128	0.44853			2.9279	0.05855							0.6395	-0.041	-0.205	0.01793	0.28985					31.827	0.74463
												0.128	0.85201			8.2026	7.65991	4.1281	0.44895			2.928	0.08907							0.64	-0.081	-0.301	0.00211	0.30241					31.858	1.62964
												0.1281	0.85201			8.2064	4.02832	4.1282	0.44949			2.9281	0.1501							0.6405	-0.054	-0.385	-0.01344	0.31045					31.879	0.93384
												0.1282	0.85201			8.2101	5.00488	4.1283	0.44951			2.9282	0.27217							0.641	-0.042	-0.531	-0.02855	0.31396					31.914	1.35193
												0.1283	0.82149			8.214	4.05884	4.1284	0.44909			2.9283	0.27217							0.6415	-0.066	-0.686	-0.04306	0.313					31.934	0.77209
												0.1284	0.79097			8.218	5.73731	4.1285	0.44862			2.9284	0.30269							0.642	-0.016	-0.57	-0.0568	0.30768					31.967	1.47705
												0.1285	0.82149			8.222	6.31714	4.1286	0.44847			2.9285	0.33321							0.6425	0.03	-0.47	-0.06964	0.29819					31.986	0.60425
												0.1286	0.82149			8.2258	5.82886	4.1287	0.44854			2.9286	0.36373							0.643	0.075	-0.327	-0.08146	0.28477					32.018	1.24817
												0.1287	0.85201			8.2295	5.82886	4.1288	0.44863			2.9287	0.36373							0.6435	0.157	-0.238	-0.09216	0.26773					32.039	0.80566
												0.1288	0.79097			8.2333	5.61524	4.1289	0.44952			2.9288	0.27217							0.644	0.178	-0.233	-0.10164	0.24742					32.074	1.3916
												0.1289	0.82149			8.2371	5.61524	4.129	0.44998			2.9289	0.24166							0.6445	0.222	-0.234	-0.10984	0.22424					32.092	0.77515
												0.129	0.85201			8.2406	5.61524	4.1291	0.45037			2.929	0.27217							0.645	0.245	-0.193	-0.11671	0.19864					32.127	1.2207
												0.1291	0.85201			8.2444	5.61524	4.1292	0.4508			2.9291	0.27217							0.6455	0.225	-0.191	-0.1222	0.17108					32.145	0.82092
												0.1292	0.88252			8.2486	7.62939	4.1293	0.45094			2.9292	0.24166							0.646	0.194	-0.181	-0.12631	0.14207					32.178	1.47705
												0.1293	0.94356			8.2522	3.63159	4.1294	0.45138			2.9293	0.27217							0.6465	0.213	-0.159	-0.12904	0.11212					32.198	0.73242
												0.1294	1.00459			8.2559	7.62939	4.1295	0.45234			2.9294	0.30269							0.647	0.183	-0.25	-0.1304	0.08175					32.23	1.25427
												0.1295	1.03511			8.2597	7.62939	4.1296	0.45345			2.9295	0.30269							0.6475	0.172	-0.319	-0.13042	0.05151					32.232	1.25427
												0.1296	1.00459			8.2635	4.79126	4.1297	0.45424			2.9296	0.33321							0.648	0.162	-0.382	-0.12915	0.02189					32.25	0.78735
												0.1297	1.00459			8.2674	8.23975	4.1298	0.45547			2.9297	0.36373							0.6485	0.117	-0.454	-0.12664	-0.00658					32.278	1.27258
												0.1298	0.91304			8.2716	4.76074	4.1299	0.45592			2.9298	0.30269							0.649	0.103	-0.481	-0.12297	-0.03344					32.281	1.27258
												0.1299	-1.34526			8.2755	5.64575	4.13	0.45577			2.9299	0.30269							0.6495	0.077	-0.495	-0.11822	-0.05822					32.287	1.27258
												0.13	-5.80082			8.2795	2.92969	4.1301	0.45564			2.93	0.21114							0.65	0.044	-0.474	-0.11246	-0.08052					32.303	0.86975
												0.1301	-2.32182			8.2833	4.08936	4.1302	0.45551			2.9301	-0.24663							0.6505	0.055	-0.384	-0.10579	-0.09996					32.338	1.65405
												0.1302	-1.34526			8.2875	5.37109	4.1303	0.45561			2.9302	-5.80082							0.651	0.045	-0.247	-0.0983	-0.11622					32.355	0.83313
												0.1303	-3.05424			8.2915	6.89697	4.1304	0.4554			2.9303	-5.49565							0.6515	1.00E-03	-0.143	-0.0901	-0.12904					32.39	1.23291
												0.1304	-2.90165			8.2955	4.94385	4.1305	0.45463			2.9304	-3.11528							0.652	0.032	0.042	-0.08129	-0.13821					32.409	0.76904
												0.1305	-1.00957			8.2991	6.2561	4.1306	0.45468			2.9305	-3.38994							0.6525	0.064	0.241	-0.07197	-0.14358					32.447	1.61743
												0.1306	-0.3687			8.3032	6.2561	4.1307	0.45531			2.9306	-3.42045							0.653	0.082	0.459	-0.06224	-0.14507					32.467	0.74768
												0.1307	0.18062			8.3067	6.86646	4.1308	0.45552			2.9307	-1.89458							0.6535	0.126	0.715	-0.0522	-0.14266					32.498	1.6571
												0.1308	0.30269			8.3108	7.01904	4.1309	0.45618			2.9308	-0.61284							0.654	0.101	0.881	-0.04194	-0.13639					32.519	0.88806
												0.1309	0.42476			8.3147	5.34058	4.131	0.45711			2.9309	-0.24663							0.6545	0.054	1.014	-0.03156	-0.12638					32.554	1.52588
												0.131	0.45528			8.3187	8.75854	4.1311	0.45838			2.931	-0.18559							0.655	-0.014	0.973	-0.02114	-0.11281					32.572	0.83618
												0.1311	0.42476			8.3225	3.35693	4.1312	0.45894			2.9311	-0.27714							0.6555	-0.132	0.852	-0.01076	-0.0959					32.607	1.48621
												0.1312	0.42476			8.3262	3.87573	4.1313	0.45946			2.9312	-0.24663							0.656	-0.176	0.765	-4.94E-04	-0.07594					32.627	0.82092
												0.1313	0.33321			8.3304	3.05176	4.1314	0.459			2.9313	-0.21611							0.6565	-0.137	0.661	0.00958	-0.05327					32.658	1.61743
												0.1314	0.21114			8.3336	6.34766	4.1315	0.45913			2.9314	-0.18559							0.657	-0.216	0.587	0.01941	-0.02829					32.681	0.71106
												0.1315	-0.52128			8.334	6.34766	4.1316	0.45933			2.9315	-0.30766							0.6575	-0.197	0.556	0.02893	-0.0014					32.718	1.20545
												0.1316	0.1501			8.338	7.35474	4.1317	0.45913			2.9316	-0.3687							0.658	-0.207	0.439	0.0381	0.02691					32.735	0.73242
												0.1317	0.54683			8.3422	6.46973	4.1318	0.45934			2.9317	-0.5518							0.6585	-0.282	0.296	0.04687	0.05618					32.767	1.53809
												0.1318	0.76045			8.346	4.3335	4.1319	0.45891			2.9318	-0.85698							0.659	-0.302	0.132	0.05521	0.08589					32.787	0.9613
												0.1319	0.79097			8.3499	4.18091	4.132	0.45817			2.9319	-0.09404							0.6595	-0.338	-0.114	0.06307	0.11554					32.818	1.53809
												0.132	0.79097			8.3538	6.13403	4.1321	0.45735			2.932	0.08907							0.66	-0.387	-0.282	0.07043	0.14459					32.841	0.91248
												0.1321	0.82149			8.358	3.50952	4.1322	0.45631			2.9321	0.21114							0.6605	-0.356	-0.281	0.07727	0.17255					32.878	1.53503
												0.1322	0.82149			8.3617	3.75366	4.1323	0.45547			2.9322	0.27217							0.661	-0.339	-0.322	0.08357	0.19891					32.895	0.80566
												0.1323	0.72994			8.3655	4.02832	4.1324	0.45447			2.9323	0.27217							0.6615	-0.332	-0.36	0.08931	0.22319					32.931	1.23596
												0.1324	0.69942			8.3692	3.87573	4.1325	0.45394			2.9324	0.33321							0.662	-0.274	-0.365	0.09447	0.24496					32.947	0.83008
												0.1325	0.72994			8.3732	6.31714	4.1326	0.45341			2.9325	0.24166							0.6625	-0.209	-0.361	0.09905	0.26378					32.978	1.48926
												0.1326	0.69942			8.3772	3.20435	4.1327	0.45296			2.9326	0.27217							0.663	-0.138	-0.381	0.10303	0.2793					33.001	0.8606
												0.1327	0.76045			8.3809	5.98144	4.1328	0.45275			2.9327	0.27217							0.6635	-0.004	-0.428	0.1064	0.29118					33.035	1.63574
												0.1328	0.69942			8.3849	8.36182	4.1329	0.4528			2.9328	0.27217							0.664	0.091	-0.423	0.10916	0.29917					33.054	0.81787
												0.1329	0.72994			8.3878	3.14331	4.133	0.45281			2.9329	0.30269							0.6645	0.196	-0.377	0.1113	0.30304					33.09	1.28479
												0.133	0.76045			8.3889	3.14331	4.1331	0.45308			2.933	0.27217							0.665	0.293	-0.328	0.11281	0.30266					33.108	0.74158
												0.1331	0.79097			8.3928	6.10351	4.1332	0.45341			2.9331	0.30269							0.6655	0.341	-0.37	0.11368	0.29793					33.138	1.58386
												0.1332	0.85201			8.3968	7.50732	4.1333	0.45409			2.9332	0.30269							0.666	0.39	-0.402	0.1139	0.28882					33.16	0.61035
												0.1333	0.94356			8.4006	3.11279	4.1334	0.45409			2.9333	0.30269							0.6665	0.472	-0.338	0.11348	0.2754					33.195	1.26038
												0.1334	1.03511			8.4047	6.89697	4.1335	0.45382			2.9334	0.36373							0.667	0.497	-0.416	0.1124	0.25776					33.215	0.81177
												0.1335	1.09615			8.4083	6.13403	4.1336	0.45392			2.9335	0.39424							0.6675	0.497	-0.428	0.11066	0.23609					33.251	1.33057
												0.1336	1.21822			8.4123	5.58472	4.1337	0.45337			2.9336	0.39424							0.668	0.479	-0.404	0.10825	0.21062					33.268	0.76294
												0.1337	1.27925			8.4158	5.09644	4.1338	0.45303			2.9337	0.39424							0.6685	0.4	-0.406	0.10518	0.18165					33.299	1.51062
												0.1338	1.12667			8.42	8.08716	4.1339	0.45255			2.9338	0.33321							0.669	0.356	-0.342	0.10144	0.14953					33.322	0.89111
												0.1339	1.03511			8.4239	6.04248	4.134	0.45232			2.9339	0.21114							0.6695	0.282	-0.255	0.09703	0.11467					33.355	1.34888
												0.134	0.82149			8.4279	6.46973	4.1341	0.45219			2.934	-0.52128							0.67	0.2	-0.129	0.09196	0.0775					33.375	0.82703
												0.1341	-0.06352			8.432	3.17383	4.1342	0.45206			2.9341	-3.54252							0.6705	0.14	0.043	0.08624	0.03853					33.411	1.24512
												0.1342	-0.49077			8.4325	2.41089	4.1343	0.45242			2.9342	-6.44169							0.671	0.057	0.22	0.07987	-0.00174					33.428	0.76294
												0.1343	-3.69511			8.4363	3.63159	4.1344	0.45223			2.9343	-3.02373							0.6715	-0.078	0.398	0.07287	-0.04277					33.459	1.44043
												0.1344	-2.19975			8.4367	2.22778	4.1345	0.45239			2.9344	-4.24443							0.672	-0.154	0.631	0.06527	-0.08399					33.482	0.86975
												0.1345	-1.65043			8.4401	7.26318	4.1346	0.45204			2.9345	-2.19975							0.6725	-0.241	0.756	0.05709	-0.12484					33.515	1.31531
												0.1346	-0.46025			8.4406	2.44141	4.1347	0.45172			2.9346	-0.73491							0.673	-0.328	0.798	0.04837	-0.16475					33.535	0.89111
												0.1347	0.02803			8.4441	2.89917	4.1348	0.45235			2.9347	-0.18559							0.6735	-0.36	0.713	0.03913	-0.20317					33.568	1.26953
												0.1348	-0.3687			8.4481	2.86865	4.1349	0.45298			2.9348	-0.033							0.674	-0.396	0.583	0.02943	-0.23955					33.587	0.56763
												0.1349	0.1501			8.4517	5.0354	4.135	0.4529			2.9349	-0.06352							0.6745	-0.384	0.634	0.01931	-0.27337					33.619	1.3855
												0.135	-0.27714			8.4558	4.66919	4.1351	0.4535			2.935	-0.00248							0.675	-0.323	0.613	0.00883	-0.30414					33.639	0.84839
												0.1351	0.63838			8.4596	3.20435	4.1352	0.45355			2.9351	-0.06352							0.6755	-0.162	0.522	-0.00195	-0.33141					33.671	1.60217
												0.1352	0.76045			8.4635	3.90625	4.1353	0.45301			2.9352	-0.09404							0.676	-0.073	0.45	-0.01295	-0.35478					33.691	0.83923
												0.1353	0.76045			8.4673	8.27026	4.1354	0.45246			2.9353	-0.09404							0.6765	0.029	0.41	-0.0241	-0.37388					33.728	1.28174
												0.1354	0.69942			8.4715	3.11279	4.1355	0.45221			2.9354	-0.15507							0.677	0.044	0.414	-0.03533	-0.38842					33.748	0.80872
												0.1355	0.6689			8.4755	3.57056	4.1356	0.45159			2.9355	-0.24663							0.6775	0.026	0.247	-0.04655	-0.39814					33.779	1.45874
												0.1356	0.72994			8.4793	3.57056	4.1357	0.4508			2.9356	-0.42973							0.678	0.01	0.02	-0.05766	-0.40289					33.8	0.59814
												0.1357	0.69942			8.4832	3.96729	4.1358	0.45046			2.9357	-0.76543							0.6785	-0.067	-0.221	-0.06859	-0.40253					33.834	1.37329
												0.1358	0.69942			8.4868	2.74658	4.1359	0.45107			2.9358	-0.15507							0.679	-0.091	-0.294	-0.07923	-0.39703					33.855	0.76599
												0.1359	0.60787			8.4911	5.88989	4.136	0.45234			2.9359	0.1501							0.6795	-0.15	-0.31	-0.08949	-0.38641					33.888	1.37329
												0.136	0.69942			8.4951	7.01904	4.1361	0.45291			2.936	0.21114							0.68	-0.201	-0.315	-0.09928	-0.37076					33.908	0.89416
												0.1361	0.76045			8.4987	5.21851	4.1362	0.45328			2.9361	0.24166							0.6805	-0.224	-0.387	-0.10849	-0.35023					33.939	1.29394
												0.1362	0.82149			8.5023	6.98853	4.1363	0.454			2.9362	0.30269							0.681	-0.205	-0.503	-0.11705	-0.32506					33.962	0.81787
												0.1363	0.82149			8.5068	7.14111	4.1364	0.45477			2.9363	0.30269							0.6815	-0.208	-0.693	-0.12485	-0.29552					33.995	1.62048
												0.1364	0.82149			8.5107	3.78418	4.1365	0.45493			2.9364	0.30269							0.682	-0.097	-0.702	-0.13181	-0.26196					34.015	0.98572
												0.1365	0.82149			8.5145	6.46973	4.1366	0.45522			2.9365	0.30269							0.6825	0.014	-0.697	-0.13786	-0.22477					34.051	1.27869
												0.1366	0.82149			8.5182	3.90625	4.1367	0.45461			2.9366	0.30269							0.683	0.165	-0.662	-0.14292	-0.1844					34.069	0.74158
												0.1367	0.85201			8.522	6.46973	4.1368	0.45445			2.9367	0.27217							0.6835	0.359	-0.585	-0.14692	-0.14133					34.099	1.40381
												0.1368	0.79097			8.526	6.43921	4.1369	0.45482			2.9368	0.24166							0.684	0.482	-0.583	-0.14981	-0.09608					34.122	0.69275
												0.1369	0.85201			8.5298	6.56128	4.137	0.45493			2.9369	0.18062							0.6845	0.616	-0.54	-0.15154	-0.04922					34.155	1.24207
												0.137	0.85201			8.5303	2.16675	4.1371	0.45451			2.937	0.27217							0.685	0.705	-0.478	-0.15207	-0.0013					34.175	0.84534
												0.1371	0.79097			8.5339	3.20435	4.1372	0.45457			2.9371	0.30269							0.6855	0.724	-0.417	-0.15138	0.04709					34.208	1.32752
												0.1372	0.82149			8.5376	3.87573	4.1373	0.45508			2.9372	0.30269							0.686	0.707	-0.365	-0.14945	0.09536					34.211	1.32752
												0.1373	0.88252			8.5415	5.70679	4.1374	0.45588			2.9373	0.33321							0.6865	0.682	-0.303	-0.14628	0.14291					34.228	0.84839
												0.1374	0.88252			8.5454	6.28662	4.1375	0.45683			2.9374	0.39424							0.687	0.54	-0.319	-0.14189	0.18918					34.259	1.27869
												0.1375	0.94356			8.5494	3.05176	4.1376	0.45763			2.9375	0.42476							0.6875	0.365	-0.358	-0.13629	0.2336					34.282	0.82092
												0.1376	0.94356			8.5534	3.05176	4.1377	0.45763			2.9376	0.36373							0.688	0.165	-0.37	-0.12952	0.27563					34.315	1.25122
												0.1377	0.94356			8.5572	2.71607	4.1378	0.4575			2.9377	0.33321							0.6885	-0.092	-0.365	-0.12163	0.31477					34.335	0.74158
												0.1378	0.94356			8.5607	7.08008	4.1379	0.45677			2.9378	0.27217							0.689	-0.268	-0.283	-0.11269	0.35055					34.368	1.27258
												0.1379	1.00459			8.5612	2.31934	4.138	0.45599			2.9379	0.1501							0.6895	-0.406	-0.224	-0.10276	0.38255					34.388	0.69885
												0.138	0.97408			8.5648	3.08228	4.1381	0.45488			2.938	-1.77251							0.69	-0.557	-0.125	-0.09192	0.4104					34.419	1.52893
												0.1381	0.91304			8.5688	5.61523	4.1382	0.45388			2.9381	-3.90874							0.6905	-0.632	0.045	-0.08028	0.43377					34.439	0.73853
												0.1382	0.54683			8.5726	5.61523	4.1383	0.45371			2.9382	-7.35722							0.691	-0.629	0.216	-0.06794	0.45241					34.471	1.28784
												0.1383	-2.71855			8.5763	5.37109	4.1384	0.45339			2.9383	-3.42045							0.6915	-0.657	0.4	-0.055	0.46612					34.473	1.28784
												0.1384	-7.1436			8.5802	5.88989	4.1385	0.45296			2.9384	-3.57304							0.692	-0.582	0.722	-0.04159	0.47476					34.491	0.69885
												0.1385	-3.38994			8.5842	5.0354	4.1386	0.45267			2.9385	-2.04716							0.6925	-0.526	1.078	-0.02783	0.47825					34.519	1.18408
												0.1386	-2.93217			8.5879	4.5166	4.1387	0.45291			2.9386	-0.79594							0.693	-0.454	1.429	-0.01385	0.47658					34.528	1.18408
												0.1387	-1.92509			8.5918	8.23975	4.1388	0.45284			2.9387	-0.30766							0.6935	-0.309	1.668	2.15E-04	0.46981					34.546	0.76294
												0.1388	-0.64335			8.5923	2.44141	4.1389	0.45233			2.9388	-0.09404							0.694	-0.197	1.772	0.01423	0.45806					34.579	1.39465
												0.1389	-0.21611			8.5962	3.08228	4.139	0.452			2.9389	-0.06352							0.6945	-0.066	1.68	0.02806	0.4415					34.599	0.79651
												0.139	-0.15507			8.5998	6.28662	4.1391	0.45203			2.939	-0.033							0.695	0.106	1.351	0.04156	0.42037					34.634	1.30005
												0.1391	-0.21611			8.6039	6.28662	4.1392	0.45172			2.9391	-0.06352							0.6955	0.279	0.706	0.05462	0.39496					34.652	0.91248
												0.1392	0.18062			8.6045	2.04468	4.1393	0.45143			2.9392	-0.09404							0.696	0.416	0.296	0.0671	0.3656					34.679	1.37634
												0.1393	0.45528			8.6079	3.23486	4.1394	0.45138			2.9393	-0.09404							0.6965	0.44	0.254	0.07888	0.33269					34.705	0.75684
												0.1394	0.57735			8.6117	6.62232	4.1395	0.4509			2.9394	-0.21611							0.697	0.402	0.191	0.08984	0.29663					34.739	1.52893
												0.1395	0.54683			8.6157	3.05176	4.1396	0.45024			2.9395	-0.42973							0.6975	0.335	-0.11	0.09987	0.25789					34.757	0.86365
												0.1396	0.36373			8.6198	5.27954	4.1397	0.45042			2.9396	-0.61284							0.698	0.188	-0.137	0.10888	0.21695					34.788	1.24207
												0.1397	0.24166			8.6236	5.18799	4.1398	0.44972			2.9397	-0.33818							0.6985	0.038	-0.139	0.11678	0.17431					34.81	0.63477
												0.1398	-0.42973			8.6276	5.7373	4.1399	0.44948			2.9398	0.11959							0.699	-0.143	-0.222	0.12349	0.13048					34.839	1.39771
												0.1399	-0.033			8.6281	2.53296	4.14	0.44981			2.9399	0.24166							0.6995	-0.314	-0.3	0.12894	0.08597					34.863	0.7782
												0.14	0.4858			8.6315	3.08228	4.1401	0.45074			2.94	0.24166							0.7	-0.458	-0.358	0.13309	0.04133					34.894	1.25427
												0.1401	0.76045			8.635	4.76074	4.1402	0.45114			2.9401	0.27217							0.7005	-0.495	-0.268	0.13589	-0.00296					34.915	0.84228
												0.1402	0.79097			8.6352	4.76074	4.1403	0.451			2.9402	0.27217							0.701	-0.497	-0.223	0.13731	-0.04639					34.948	1.42212
												0.1403	0.79097			8.639	5.46265	4.1404	0.45062			2.9403	0.30269							0.7015	-0.491	-0.256	0.13735	-0.08848					34.968	0.87586
												0.1404	0.76045			8.6433	5.95093	4.1405	0.45087			2.9404	0.30269							0.702	-0.421	-0.284	0.13601	-0.12879					34.999	1.42212
												0.1405	0.82149			8.6473	4.02832	4.1406	0.45198			2.9405	0.30269							0.7025	-0.332	-0.392	0.1333	-0.16689					35.023	0.81482
												0.1406	0.82149			8.6513	3.35693	4.1407	0.45216			2.9406	0.24166							0.703	-0.232	-0.354	0.12924	-0.2024					35.056	1.24207
												0.1407	0.82149			8.6517	2.22778	4.1408	0.45237			2.9407	0.24166							0.7035	-0.088	-0.24	0.12389	-0.235					35.08	0.83618
												0.1408	0.76045			8.6556	6.62231	4.1409	0.45257			2.9408	0.27217							0.704	0.016	-0.171	0.11729	-0.26437					35.112	1.32446
												0.1409	0.82149			8.6595	3.11279	4.141	0.45171			2.9409	0.27217							0.7045	0.118	-0.134	0.10951	-0.29028					35.132	0.79651
												0.141	0.82149			8.6633	3.9978	4.1411	0.45067			2.941	0.27217							0.705	0.195	-0.087	0.10064	-0.31253					35.164	1.27564
												0.1411	0.79097			8.6672	5.70679	4.1412	0.45022			2.9411	0.33321							0.7055	0.228	-0.074	0.09075	-0.33098					35.185	0.81787
												0.1412	0.79097			8.671	4.30298	4.1413	0.44971			2.9412	0.33321							0.706	0.25	-0.043	0.07996	-0.34553					35.215	1.43433
												0.1413	0.85201			8.6749	8.23975	4.1414	0.44979			2.9413	0.36373							0.7065	0.302	0.013	0.06836	-0.35615					35.238	0.88806
												0.1414	0.91304			8.679	4.08936	4.1415	0.45052			2.9414	0.39424							0.707	0.261	-0.034	0.05607	-0.36286					35.272	1.3031
												0.1415	0.85201			8.6792	4.08936	4.1416	0.45128			2.9415	0.39424							0.7075	0.21	-0.11	0.04322	-0.36572					35.292	0.79956
												0.1416	0.94356			8.683	5.09643	4.1417	0.45094			2.9416	0.33321							0.708	0.145	-0.235	0.02993	-0.36484					35.323	1.30615
												0.1417	0.91304			8.687	6.28662	4.1418	0.45001			2.9417	0.27217							0.7085	0.042	-0.43	0.01633	-0.36039					35.347	0.72327
												0.1418	0.97408			8.6911	6.40869	4.1419	0.44974			2.9418	0.08907							0.709	-0.014	-0.57	0.00256	-0.35258					35.38	1.37939
												0.1419	0.97408			8.6952	5.76782	4.142	0.44985			2.9419	-3.17631							0.7095	-0.073	-0.734	-0.01125	-0.34164					35.4	0.82703
												0.142	1.03511			8.699	7.04956	4.1421	0.45015			2.942	-4.85478							0.71	-0.139	-0.779	-0.02496	-0.32785					35.432	1.70899
												0.1421	1.00459			8.7031	8.05664	4.1422	0.45073			2.9421	-4.85478							0.7105	-0.154	-0.773	-0.03842	-0.31154					35.454	0.58899
												0.1422	0.94356			8.7071	5.98144	4.1423	0.45143			2.9422	-3.1458							0.711	-0.149	-0.751	-0.05151	-0.29301					35.489	1.27258
												0.1423	0.91304			8.711	5.98144	4.1424	0.45217			2.9423	-3.8477							0.7115	-0.17	-0.737	-0.0641	-0.27264					35.506	0.76294
												0.1424	0.76045			8.7151	7.01904	4.1425	0.45251			2.9424	-2.04716							0.712	-0.095	-0.632	-0.07605	-0.25079					35.54	1.42517
												0.1425	-0.18559			8.7195	4.21143	4.1426	0.45222			2.9425	-0.70439							0.7125	0.015	-0.497	-0.08724	-0.22784					35.56	0.82397
												0.1426	-5.95341			8.7233	7.01904	4.1427	0.45248			2.9426	-0.30766							0.713	0.15	-0.36	-0.09756	-0.20415					35.592	1.42517
												0.1427	-5.09892			8.727	3.23486	4.1428	0.45254			2.9427	-0.12456							0.7135	0.319	-0.075	-0.1069	-0.18011					35.614	0.92468
												0.1428	-2.627			8.7305	5.88989	4.1429	0.45298			2.9428	-0.18559							0.714	0.44	0.161	-0.11514	-0.15608					35.649	1.33972
												0.1429	-2.71855			8.731	5.88989	4.143	0.45323			2.9429	-0.24663							0.7145	0.563	0.378	-0.12221	-0.13242					35.652	1.33972
												0.143	-1.19267			8.7349	6.31714	4.1431	0.45277			2.943	-0.27714							0.715	0.661	0.555	-0.12802	-0.10946					35.667	0.83923
												0.1431	-0.39921			8.739	5.85938	4.1432	0.45213			2.9431	-0.15507							0.7155	0.695	0.689	-0.13248	-0.08751					35.7	1.28479
												0.1432	0.08907			8.743	6.22559	4.1433	0.45236			2.9432	-0.30766							0.716	0.68	0.84	-0.13555	-0.06686					35.72	0.87891
												0.1433	0.30269			8.747	2.80762	4.1434	0.45286			2.9433	-0.52128							0.7165	0.651	1.081	-0.13717	-0.04775					35.752	1.26343
												0.1434	0.30269			8.7511	6.22559	4.1435	0.45323			2.9434	-0.94853							0.717	0.53	1.068	-0.13729	-0.03041					35.772	0.82092
												0.1435	0.30269			8.755	3.17383	4.1436	0.45399			2.9435	-0.94853							0.7175	0.361	0.911	-0.1359	-0.01502					35.8	1.24817
												0.1436	0.42476			8.7588	3.05176	4.1437	0.45492			2.9436	-0.15507							0.718	0.141	0.682	-0.13298	-0.00171					35.825	0.78125
												0.1437	0.54683			8.7627	6.22559	4.1438	0.45594			2.9437	0.05855							0.7185	-0.175	0.512	-0.12853	0.0094					35.857	1.70899
												0.1438	0.54683			8.7667	6.22559	4.1439	0.45643			2.9438	0.1501							0.719	-0.459	0.412	-0.12256	0.01827					35.877	0.77209
												0.1439	0.36373			8.7702	3.26538	4.144	0.45652			2.9439	0.27217							0.7195	-0.583	0.311	-0.11509	0.02485					35.909	1.40381
												0.144	0.21114			8.7742	4.54712	4.1441	0.45693			2.944	0.21114							0.72	-0.663	-0.007	-0.10616	0.02919					35.929	0.6897
												0.1441	-0.18559			8.7779	4.36401	4.1442	0.45695			2.9441	0.30269							0.7205	-0.706	-0.06	-0.09583	0.03133					35.96	1.28784
												0.1442	-0.12456			8.7781	4.36401	4.1443	0.45667			2.9442	0.30269							0.721	-0.657	-0.099	-0.08415	0.03137					35.983	0.83923
												0.1443	0.51631			8.7819	5.61523	4.1444	0.45631			2.9443	0.30269							0.7215	-0.662	-0.253	-0.0712	0.02944					36.017	1.55029
												0.1444	0.72994			8.7858	7.50732	4.1445	0.45627			2.9444	0.30269							0.722	-0.572	-0.332	-0.05708	0.02572					36.036	0.84534
												0.1445	0.76045			8.7896	7.50732	4.1446	0.45633			2.9445	0.27217							0.7225	-0.468	-0.284	-0.04188	0.02038					36.072	1.24207
												0.1446	0.79097			8.7934	2.92969	4.1447	0.45666			2.9446	0.27217							0.723	-0.352	-0.211	-0.02571	0.01366					36.092	0.73547
												0.1447	0.79097			8.7974	6.34766	4.1448	0.45691			2.9447	0.30269							0.7235	-0.172	-0.179	-0.00869	0.00579					36.12	1.61133
												0.1448	0.79097			8.8013	7.35474	4.1449	0.45671			2.9448	0.30269							0.724	-0.054	-0.147	0.00903	-0.00297					36.144	0.75684
												0.1449	0.79097			8.8053	7.35474	4.145	0.45768			2.9449	0.33321							0.7245	0.051	-0.136	0.02734	-0.01235					36.18	1.24512
												0.145	0.82149			8.8094	5.88989	4.1451	0.45865			2.945	0.33321							0.725	0.153	-0.145	0.04606	-0.02207					36.197	0.85449
												0.1451	0.79097			8.8134	5.88989	4.1452	0.45985			2.9451	0.33321							0.7255	0.2	-0.174	0.06506	-0.03184					36.229	1.31226
												0.1452	0.79097			8.8173	5.49316	4.1453	0.46055			2.9452	0.36373							0.726	0.228	-0.179	0.08416	-0.0414					36.232	1.31226
												0.1453	0.85201			8.821	4.91333	4.1454	0.46209			2.9453	0.33321							0.7265	0.277	-0.135	0.1032	-0.05046					36.252	0.89416
												0.1454	0.82149			8.8249	3.93677	4.1455	0.46377			2.9454	0.36373							0.727	0.243	-0.166	0.12201	-0.05876					36.28	1.2146
												0.1455	0.82149			8.8288	7.93457	4.1456	0.4647			2.9455	0.33321							0.7275	0.189	-0.191	0.14042	-0.06606					36.304	0.73547
												0.1456	0.85201			8.8323	3.57056	4.1457	0.46554			2.9456	0.1501							0.728	0.115	-0.237	0.15825	-0.07211					36.34	1.71509
												0.1457	0.88252			8.8364	6.22559	4.1458	0.46692			2.9457	-1.28422							0.7285	0.005	-0.355	0.17533	-0.07673					36.357	0.88196
												0.1458	0.94356			8.8403	6.31714	4.1459	0.46796			2.9458	-4.15288							0.729	-0.054	-0.489	0.19149	-0.07973					36.389	1.33972
												0.1459	0.97408			8.8408	2.38037	4.146	0.46789			2.9459	-7.50981							0.7295	-0.104	-0.653	0.20656	-0.08096					36.392	1.33972
												0.146	1.03511			8.8444	3.20435	4.1461	0.4682			2.946	-3.26787							0.73	-0.141	-0.77	0.22037	-0.08031					36.409	0.89722
												0.1461	1.12667			8.845	2.0752	4.1462	0.46879			2.9461	-4.48857							0.7305	-0.119	-0.799	0.23279	-0.07768					36.44	1.3855
												0.1462	1.24873			8.8483	5.95093	4.1463	0.46946			2.9462	-1.98613							0.731	-0.085	-0.808	0.24365	-0.07303					36.462	0.84839
												0.1463	1.06563			8.8521	5.52368	4.1464	0.47008			2.9463	-0.64335							0.7315	-0.088	-0.832	0.25282	-0.06635					36.496	1.59912
												0.1464	0.94356			8.8528	2.01416	4.1465	0.47081			2.9464	-0.21611							0.732	-0.027	-0.727	0.26017	-0.05767					36.515	0.84534
												0.1465	0.82149			8.8561	5.73731	4.1466	0.47099			2.9465	-0.15507							0.7325	0.021	-0.607	0.26559	-0.04703					36.549	1.39465
												0.1466	-1.77251			8.8601	5.27954	4.1467	0.47185			2.9466	-0.12456							0.733	0.077	-0.433	0.26899	-0.03455					36.569	0.83008
												0.1467	-0.82646			8.8638	5.27954	4.1468	0.47222			2.9467	-0.09404							0.7335	0.163	-0.181	0.27028	-0.02034					36.6	1.64795
												0.1468	-1.28422			8.8674	5.06592	4.1469	0.47231			2.9468	-0.033							0.734	0.204	0.039	0.26939	-0.00457					36.621	0.72022
												0.1469	-1.5894			8.8681	2.19727	4.147	0.47335			2.9469	-0.12456							0.7345	0.25	0.274	0.26628	0.01257					36.653	1.26953
												0.147	-1.80302			8.8713	5.92041	4.1471	0.47416			2.947	-0.15507							0.735	0.28	0.494	0.26092	0.03086					36.656	1.26953
												0.1471	-0.18559			8.8748	4.36401	4.1472	0.47391			2.9471	-0.24663							0.7355	0.254	0.668	0.2533	0.05006					36.674	0.94299
												0.1472	0.18062			8.8762	2.10571	4.1473	0.47487			2.9472	-0.3687							0.736	0.205	0.846	0.24344	0.06991					36.709	1.27564
												0.1473	0.30269			8.8766	2.10571	4.1474	0.47483			2.9473	-0.91801							0.7365	0.184	1.083	0.23137	0.09013					36.727	0.73242
												0.1474	0.51631			8.8789	5.12695	4.1475	0.4745			2.9474	-0.58232							0.737	0.09	1.233	0.21714	0.11044					36.758	1.28174
												0.1475	0.4858			8.8829	4.66919	4.1476	0.47409			2.9475	0.02803							0.7375	0.003	1.342	0.20083	0.13053					36.76	1.28174
												0.1476	0.69942			8.8866	8.94165	4.1477	0.47303			2.9476	0.1501							0.738	-0.086	1.406	0.18253	0.15011					36.78	0.76294
												0.1477	0.72994			8.8902	4.79126	4.1478	0.47266			2.9477	0.24166							0.7385	-0.171	1.279	0.16238	0.16889					36.813	1.51672
												0.1478	0.69942			8.8939	4.08936	4.1479	0.47236			2.9478	0.27217							0.739	-0.143	0.868	0.1405	0.18657					36.833	0.72937
												0.1479	0.6689			8.8977	5.73731	4.148	0.47324			2.9479	0.30269							0.7395	-0.096	0.319	0.11706	0.20289					36.861	1.26953
												0.148	0.6689			8.9017	3.63159	4.1481	0.47353			2.948	0.30269							0.74	-0.083	0.013	0.09224	0.21756					36.885	0.8728
												0.1481	0.63838			8.9055	8.94165	4.1482	0.4737			2.9481	0.24166							0.7405	-0.038	-0.186	0.06621	0.23036					36.917	1.3916
												0.1482	0.51631			8.9091	3.69263	4.1483	0.4728			2.9482	0.30269							0.741	0.034	-0.322	0.03921	0.24106					36.921	1.3916
												0.1483	0.39424			8.9129	6.01196	4.1484	0.47234			2.9483	0.30269							0.7415	0.029	-0.424	0.01144	0.24948					36.94	0.7782
												0.1484	0.79097			8.9131	6.01196	4.1485	0.47224			2.9484	0.30269							0.742	0.085	-0.339	-0.01685	0.25544					36.973	1.6571
												0.1485	0.79097			8.9169	7.62939	4.1486	0.47221			2.9485	0.30269							0.7425	0.142	-0.32	-0.04542	0.25884					36.993	0.91248
												0.1486	0.85201			8.9208	5.67627	4.1487	0.472			2.9486	0.30269							0.743	0.213	-0.31	-0.07402	0.25956					37.021	1.32141
												0.1487	0.85201			8.9249	7.62939	4.1488	0.47161			2.9487	0.36373							0.7435	0.299	-0.221	-0.1024	0.25757					37.045	0.70801
												0.1488	0.82149			8.9286	7.62939	4.1489	0.47175			2.9488	0.30269							0.744	0.332	-0.106	-0.1303	0.25284					37.075	1.21155
												0.1489	0.82149			8.932	3.72315	4.149	0.47159			2.9489	0.33321							0.7445	0.346	0.102	-0.15745	0.2454					37.099	0.90637
												0.149	0.88252			8.9324	3.72315	4.1491	0.47109			2.949	0.39424							0.745	0.297	0.268	-0.18362	0.23531					37.133	1.6449
												0.1491	0.85201			8.9364	4.69971	4.1492	0.47068			2.9491	0.36373							0.7455	0.193	0.329	-0.20854	0.22267					37.153	0.82703
												0.1492	0.88252			8.94	4.69971	4.1493	0.47097			2.9492	0.33321							0.746	0.06	0.285	-0.23198	0.20763					37.184	1.55945
												0.1493	0.88252			8.9441	5.37109	4.1494	0.47103			2.9493	0.18062							0.7465	-0.024	0.221	-0.25371	0.19036					37.209	0.82703
												0.1494	0.88252			8.9447	2.31934	4.1495	0.47083			2.9494	-0.24663							0.747	-0.141	0.045	-0.27352	0.17108					37.241	1.51672
												0.1495	0.88252			8.948	5.95093	4.1496	0.47069			2.9495	-3.96977							0.7475	-0.212	-0.081	-0.29122	0.15002					37.262	0.80872
												0.1496	0.91304			8.9517	6.68335	4.1497	0.47021			2.9496	-6.59428							0.748	-0.224	-0.244	-0.30662	0.12747					37.293	1.34277
												0.1497	0.85201			8.9559	8.36182	4.1498	0.46951			2.9497	-2.74907							0.7485	-0.255	-0.497	-0.31958	0.1037					37.295	1.34277
												0.1498	0.94356			8.96	3.54004	4.1499	0.46887			2.9498	-3.48149							0.749	-0.258	-0.676	-0.32996	0.07906					37.297	1.34277
												0.1499	0.97408			8.9604	2.47192	4.15	0.4688			2.9499	-2.47441							0.7495	-0.287	-0.867	-0.33764	0.05385					37.315	0.82092
												0.15	1.00459			8.9639	3.35693	4.1501	0.46782			2.95	-1.55888							0.75	-0.309	-1.005	-0.34256	0.02844					37.35	1.23901
												0.1501	1.00459			8.968	9.64355	4.1502	0.46674			2.9501	-0.82646							0.7505	-0.28	-1.067	-0.34466	0.00318					37.353	1.23901
												0.1502	1.03511			8.9685	2.28882	4.1503	0.46703			2.9502	-0.42973							0.751	-0.233	-1.035	-0.34391	-0.02158					37.37	0.72937
												0.1503	1.00459			8.9719	3.66211	4.1504	0.46816			2.9503	-0.21611							0.7515	-0.204	-0.992	-0.34032	-0.04548					37.401	1.28784
												0.1504	0.97408			8.9723	3.66211	4.1505	0.4685			2.9504	-0.12456							0.752	-0.071	-0.857	-0.33392	-0.06819					37.424	0.79041
												0.1505	0.85201			8.9764	3.90625	4.1506	0.46834			2.9505	-0.06352							0.7525	0.075	-0.712	-0.32477	-0.08937					37.457	1.27869
												0.1506	-3.26787			8.9803	3.60107	4.1507	0.46846			2.9506	-0.09404							0.753	0.229	-0.558	-0.31297	-0.1087					37.476	0.75378
												0.1507	-4.51909			8.9841	9.12476	4.1508	0.46836			2.9507	-0.12456							0.7535	0.401	-0.31	-0.29863	-0.12589					37.51	1.25733
												0.1508	-2.19975			8.9884	3.17383	4.1509	0.46786			2.9508	-0.15507							0.754	0.494	1.00E-03	-0.28189	-0.14069					37.513	1.25733
												0.1509	-1.34526			8.9914	3.32642	4.151	0.46759			2.9509	-0.33818							0.7545	0.567	0.38	-0.26293	-0.15285					37.53	0.61035
												0.151	-2.59648			8.9961	6.53076	4.1511	0.46722			2.951	-0.3687							0.755	0.569	0.807	-0.24194	-0.16218					37.561	1.59912
												0.1511	-1.5894			9	6.53076	4.1512	0.46675			2.9511	-1.40629							0.7555	0.455	1.16	-0.21913	-0.16852					37.581	0.72937
												0.1512	-0.52128			9.0037	4.24194	4.1513	0.46613			2.9512	-0.42973							0.756	0.295	1.459	-0.19473	-0.17175					37.613	1.23291
												0.1513	-0.033			9.0077	6.13403	4.1514	0.46468			2.9513	-0.00248							0.7565	0.1	1.758	-0.16898	-0.17179					37.634	0.85449
												0.1514	0.30269			9.0117	6.31714	4.1515	0.46376			2.9514	0.11959							0.757	-0.159	1.806	-0.14215	-0.1686					37.661	1.25732
												0.1515	0.45528			9.0119	6.31714	4.1516	0.46217			2.9515	0.21114							0.7575	-0.265	1.368	-0.11449	-0.16222					37.688	0.78125
												0.1516	0.51631			9.0158	7.59888	4.1517	0.46154			2.9516	0.27217							0.758	-0.262	0.728	-0.08629	-0.15268					37.721	1.59912
												0.1517	0.60787			9.02	3.57056	4.1518	0.46204			2.9517	0.24166							0.7585	-0.391	0.5	-0.05782	-0.14011					37.741	0.66223
												0.1518	0.63838			9.024	7.59888	4.1519	0.46294			2.9518	0.27217							0.759	-0.499	0.252	-0.02936	-0.12465					37.773	1.27564
												0.1519	0.60787			9.0245	2.56348	4.152	0.46237			2.9519	0.30269							0.7595	-0.505	-0.002	-0.00117	-0.1065					37.794	0.89111
												0.152	0.54683			9.0277	3.08228	4.1521	0.46171			2.952	0.27217							0.76	-0.541	-0.219	0.02648	-0.08589					37.821	1.24817
												0.1521	0.4858			9.0311	4.88281	4.1522	0.46116			2.9521	0.33321							0.7605	-0.482	-0.202	0.05333	-0.0631					37.824	1.24817
												0.1522	0.18062			9.0314	4.88281	4.1523	0.45979			2.9522	0.27217							0.761	-0.441	-0.249	0.07915	-0.03845					37.848	0.74768
												0.1523	0.39424			9.0316	4.88281	4.1524	0.45876			2.9523	0.36373							0.7615	-0.459	-0.378	0.10371	-0.01227					37.881	1.75476
												0.1524	0.63838			9.0351	5.92041	4.1525	0.45813			2.9524	0.33321							0.762	-0.381	-0.361	0.12681	0.01507					37.901	0.60425
												0.1525	0.79097			9.0393	8.27026	4.1526	0.45856			2.9525	0.30269							0.7625	-0.308	-0.314	0.14827	0.04317					37.933	1.3092
												0.1526	0.82149			9.0433	6.65283	4.1527	0.45886			2.9526	0.36373							0.763	-0.215	-0.062	0.16792	0.07161					37.935	1.3092
												0.1527	0.82149			9.0477	6.95801	4.1528	0.45846			2.9527	0.39424							0.7635	-0.101	0.107	0.18563	0.09999					37.953	0.90942
												0.1528	0.72994			9.0517	6.04248	4.1529	0.45834			2.9528	0.42476							0.764	-0.027	0.203	0.2013	0.12785					37.981	1.21155
												0.1529	0.69942			9.0556	7.56836	4.153	0.45851			2.9529	0.36373							0.7645	0.029	0.229	0.21483	0.15478					38.005	0.79041
												0.153	0.79097			9.0596	6.86646	4.1531	0.45884			2.953	0.42476							0.765	0.11	0.224	0.2262	0.18035					38.041	1.34888
												0.1531	0.79097			9.0636	6.31714	4.1532	0.45867			2.9531	0.39424							0.7655	0.164	0.063	0.23536	0.20413					38.059	0.99487
												0.1532	0.76045			9.0677	6.31714	4.1533	0.45847			2.9532	0.36373							0.766	0.227	-0.049	0.24232	0.22574					38.061	0.99487
												0.1533	0.82149			9.0716	3.72315	4.1534	0.45801			2.9533	0.24166							0.7665	0.295	-0.078	0.24713	0.24479					38.09	1.49231
												0.1534	0.82149			9.0753	2.89917	4.1535	0.45805			2.9534	0.11959							0.767	0.266	-0.197	0.24983	0.26093					38.112	0.58594
												0.1535	0.79097			9.0792	6.31714	4.1536	0.45779			2.9535	-0.12456							0.7675	0.251	-0.321	0.25051	0.27385					38.141	1.49231
												0.1536	0.85201			9.0833	3.11279	4.1537	0.45729			2.9536	-4.00029							0.768	0.199	-0.463	0.24928	0.28326					38.165	0.69885
												0.1537	0.85201			9.0872	4.11987	4.1538	0.4577			2.9537	-4.33598							0.7685	0.108	-0.582	0.24627	0.28894					38.201	1.27869
												0.1538	0.88252			9.0911	6.74439	4.1539	0.45786			2.9538	-6.56377							0.769	0.053	-0.636	0.24163	0.29068					38.221	0.81482
												0.1539	0.94356			9.0951	3.75366	4.154	0.45765			2.9539	-3.6646							0.7695	-0.011	-0.674	0.23552	0.28834					38.254	1.50147
												0.154	1.00459			9.0957	2.01416	4.1541	0.45763			2.954	-1.80302							0.77	-0.056	-0.66	0.22812	0.28184					38.256	1.50147
												0.1541	1.12667			9.099	6.37817	4.1542	0.45748			2.9541	-1.0706							0.7705	-0.025	-0.578	0.21963	0.27114					38.277	0.80566
												0.1542	1.27925			9.103	7.93457	4.1543	0.45773			2.9542	-0.70439							0.771	0.039	-0.474	0.21023	0.25624					38.31	1.25427
												0.1543	1.30977			9.1074	3.41797	4.1544	0.45826			2.9543	-0.39921							0.7715	0.065	-0.396	0.20012	0.23723					38.328	0.67749
												0.1544	1.03511			9.1112	3.63159	4.1545	0.45944			2.9544	-0.21611							0.772	0.157	-0.205	0.18951	0.21424					38.361	1.63574
												0.1545	1.00459			9.1151	5.76782	4.1546	0.46028			2.9545	-0.15507							0.7725	0.24	-0.02	0.17859	0.18743					38.38	0.83313
												0.1546	0.60787			9.1192	5.92041	4.1547	0.46144			2.9546	-0.15507							0.773	0.312	0.191	0.16756	0.15705					38.414	1.59302
												0.1547	0.42476			9.1229	3.96729	4.1548	0.46181			2.9547	-0.06352							0.7735	0.396	0.434	0.15659	0.12339					38.433	0.83923
												0.1548	-1.55888			9.1269	8.11768	4.1549	0.46255			2.9548	-0.06352							0.774	0.43	0.614	0.14586	0.08677					38.461	1.2146
												0.1549	-3.63408			9.1308	3.38745	4.155	0.46224			2.9549	-0.06352							0.7745	0.456	0.676	0.13551	0.04757					38.465	1.2146
												0.155	-2.13872			9.1348	5.5542	4.1551	0.46198			2.955	-0.06352							0.775	0.467	0.562	0.1257	0.00621					38.485	0.56763
												0.1551	-1.10112			9.1391	5.95093	4.1552	0.46143			2.9551	-0.00248							0.7755	0.367	0.507	0.11653	-0.03686					38.517	1.58691
												0.1552	-0.24663			9.143	4.15039	4.1553	0.46133			2.9552	0.05855							0.776	0.207	0.543	0.1081	-0.08117					38.538	0.71411
												0.1553	-0.42973			9.1469	5.15747	4.1554	0.46128			2.9553	0.11959							0.7765	0.061	0.595	0.10049	-0.12622					38.574	1.27869
												0.1554	-0.58232			9.1507	4.57764	4.1555	0.46077			2.9554	0.18062							0.777	-0.081	0.561	0.09375	-0.17147					38.59	0.79956
												0.1555	-0.09404			9.1546	6.19507	4.1556	0.46077			2.9555	0.21114							0.7775	-0.193	0.53	0.0879	-0.21642					38.621	1.25732
												0.1556	-0.5518			9.1575	4.48608	4.1557	0.46115			2.9556	0.27217							0.778	-0.293	0.459	0.08295	-0.26051					38.643	0.89111
												0.1557	0.60787			9.1582	4.48608	4.1558	0.46175			2.9557	0.27217							0.7785	-0.331	0.31	0.07886	-0.30323					38.677	1.32446
												0.1558	0.69942			9.1585	4.48608	4.1559	0.46237			2.9558	0.30269							0.779	-0.378	0.155	0.07561	-0.34405					38.698	0.80566
												0.1559	0.54683			9.1627	6.13403	4.156	0.46319			2.9559	0.30269							0.7795	-0.445	-0.062	0.07311	-0.38246					38.734	1.52893
												0.156	0.33321			9.1665	6.95801	4.1561	0.46384			2.956	0.30269							0.78	-0.487	-0.251	0.07129	-0.418					38.752	0.83618
												0.1561	0.45528			9.1705	7.41577	4.1562	0.46421			2.9561	0.33321							0.7805	-0.482	-0.35	0.07002	-0.4502					38.782	1.46484
												0.1562	0.54683			9.1745	6.50024	4.1563	0.46403			2.9562	0.30269							0.781	-0.45	-0.433	0.06919	-0.47866					38.806	0.85754
												0.1563	0.30269			9.1784	7.41577	4.1564	0.46364			2.9563	0.33321							0.7815	-0.446	-0.572	0.06866	-0.50301					38.837	1.28479
												0.1564	-0.00248			9.1825	5.15747	4.1565	0.4634			2.9564	0.33321							0.782	-0.382	-0.625	0.06827	-0.52291					38.859	0.78125
												0.1565	0.57735			9.1867	7.8125	4.1566	0.46335			2.9565	0.33321							0.7825	-0.283	-0.712	0.06788	-0.5381					38.894	1.55029
												0.1566	0.76045			9.1905	5.95093	4.1567	0.4622			2.9566	0.30269							0.783	-0.19	-0.755	0.06731	-0.54836					38.913	0.75989
												0.1567	0.82149			9.1944	6.62231	4.1568	0.46196			2.9567	0.39424							0.7835	-0.051	-0.696	0.06641	-0.55352					38.942	1.26953
												0.1568	0.79097			9.1984	3.66211	4.1569	0.46184			2.9568	0.39424							0.784	0.059	-0.633	0.065	-0.5535					38.966	0.82703
												0.1569	0.91304			9.2022	3.57056	4.157	0.46109			2.9569	0.36373							0.7845	0.161	-0.486	0.06294	-0.54826					38.998	1.38855
												0.157	0.88252			9.2064	3.11279	4.1571	0.46204			2.957	0.39424							0.785	0.24	-0.34	0.06008	-0.53783					39.019	0.95825
												0.1571	0.91304			9.2102	3.32642	4.1572	0.46329			2.9571	0.30269							0.7855	0.266	-0.236	0.05628	-0.52231					39.054	1.45264
												0.1572	0.85201			9.2107	2.28882	4.1573	0.46323			2.9572	0.08907							0.786	0.263	-0.161	0.05142	-0.50185					39.074	0.80872
												0.1573	0.88252			9.2143	4.79126	4.1574	0.46219			2.9573	-0.5518							0.7865	0.29	-0.057	0.04539	-0.47669					39.102	1.23596
												0.1574	0.94356			9.2181	3.14331	4.1575	0.46238			2.9574	-5.64824							0.787	0.224	0.003	0.03813	-0.4471					39.126	0.70801
												0.1575	0.94356			9.2221	4.30298	4.1576	0.46201			2.9575	-6.106							0.7875	0.139	0.093	0.02957	-0.41342					39.157	1.45264
												0.1576	0.91304			9.2259	8.75854	4.1577	0.4619			2.9576	-2.99321							0.788	0.038	0.195	0.01968	-0.37605					39.178	0.89416
												0.1577	0.91304			9.23	2.99072	4.1578	0.46255			2.9577	-3.3289							0.7885	-0.089	0.206	0.00845	-0.33543					39.214	1.29394
												0.1578	0.91304			9.2305	2.2583	4.1579	0.46247			2.9578	-2.8101							0.789	-0.175	0.204	-0.00409	-0.29204					39.231	0.82398
												0.1579	0.94356			9.2337	3.35693	4.158	0.46196			2.9579	-2.50493							0.7895	-0.26	0.135	-0.01788	-0.24641					39.262	1.33667
												0.158	0.91304			9.2376	6.74439	4.1581	0.46169			2.958	-1.10112							0.79	-0.333	0.049	-0.03286	-0.19908					39.285	0.75073
												0.1581	0.97408			9.2419	6.50024	4.1582	0.46166			2.9581	-0.46025							0.7905	-0.341	-0.005	-0.0489	-0.15064					39.318	1.25427
												0.1582	0.97408			9.2456	6.50024	4.1583	0.46186			2.9582	-0.21611							0.791	-0.333	-0.061	-0.06587	-0.10167					39.339	0.88196
												0.1583	0.94356			9.2498	4.54712	4.1584	0.46151			2.9583	-0.18559							0.7915	-0.352	-0.119	-0.08362	-0.05278					39.374	1.474
												0.1584	0.97408			9.2536	8.75854	4.1585	0.46071			2.9584	-0.18559							0.792	-0.284	-0.111	-0.10194	-0.00458					39.395	0.73547
												0.1585	0.94356			9.254	2.16675	4.1586	0.46008			2.9585	-0.15507							0.7925	-0.193	-0.132	-0.12063	0.04235					39.425	1.35193
												0.1586	0.94356			9.2576	3.69263	4.1587	0.45921			2.9586	-0.12456							0.793	-0.078	-0.12	-0.13946	0.08742					39.447	0.92163
												0.1587	0.79097			9.2581	2.38037	4.1588	0.45878			2.9587	-0.24663							0.7935	0.099	-0.028	-0.15819	0.13007					39.478	1.55945
												0.1588	0.11959			9.261	3.02124	4.1589	0.4587			2.9588	-0.49077							0.794	0.25	-0.028	-0.17655	0.16977					39.499	0.89111
												0.1589	-3.38994			9.2613	3.02124	4.159	0.45899			2.9589	-0.91801							0.7945	0.424	-0.031	-0.19428	0.20603					39.534	1.33667
												0.159	-6.68584			9.2655	8.05664	4.1591	0.45974			2.959	-1.04008							0.795	0.549	0.009	-0.2111	0.23841					39.553	0.85144
												0.1591	-3.93925			9.2695	5.34058	4.1592	0.46008			2.9591	-0.27714							0.7955	0.634	0.054	-0.22674	0.26649					39.582	1.30615
												0.1592	-1.28422			9.2732	5.98145	4.1593	0.45974			2.9592	0.02803							0.796	0.68	0.073	-0.24093	0.28994					39.605	0.62561
												0.1593	-0.46025			9.277	3.60107	4.1594	0.45896			2.9593	0.18062							0.7965	0.734	0.098	-0.2534	0.30847					39.638	1.31531
												0.1594	-0.12456			9.281	6.80542	4.1595	0.45869			2.9594	0.21114							0.797	0.688	0.008	-0.26391	0.32187					39.657	0.62866
												0.1595	0.24166			9.2853	6.92749	4.1596	0.45937			2.9595	0.21114							0.7975	0.647	-0.12	-0.27222	0.32997					39.682	1.25427
												0.1596	0.36373			9.289	6.92749	4.1597	0.45974			2.9596	0.30269							0.798	0.571	-0.26	-0.27811	0.33271					39.691	1.25427
												0.1597	0.36373			9.2897	2.13623	4.1598	0.46014			2.9597	0.21114							0.7985	0.42	-0.365	-0.2814	0.33006					39.709	0.74158
												0.1598	0.45528			9.293	5.76782	4.1599	0.46179			2.9598	0.27217							0.799	0.259	-0.418	-0.28193	0.32209					39.742	1.63879
												0.1599	0.54683			9.2967	3.9978	4.16	0.46268			2.9599	0.30269							0.7995	0.042	-0.445	-0.27956	0.30894					39.762	0.85144
												0.16	0.54683			9.3007	6.71387	4.1601	0.46337			2.96	0.24166							0.8	-0.218	-0.457	-0.27421	0.2908					39.794	1.26343
												0.1601	0.05855			9.3043	2.92969	4.1602	0.46403			2.9601	0.27217							0.8005	-0.455	-0.418	-0.26581	0.26795					39.814	0.7782
												0.1602	0.57735			9.3078	2.16675	4.1603	0.46449			2.9602	0.33321							0.801	-0.653	-0.391	-0.25434	0.24072					39.842	1.25427
												0.1603	0.76045			9.3085	2.13623	4.1604	0.46422			2.9603	0.36373							0.8015	-0.766	-0.38	-0.23984	0.20952					39.867	0.74768
												0.1604	0.82149			9.3118	5.24902	4.1605	0.46401			2.9604	0.33321							0.802	-0.76	-0.284	-0.22235	0.17479					39.902	1.31836
												0.1605	0.88252			9.3155	6.22559	4.1606	0.4644			2.9605	0.36373							0.8025	-0.625	-0.177	-0.20199	0.13705					39.92	0.89722
												0.1606	0.85201			9.3195	6.22559	4.1607	0.4646			2.9606	0.39424							0.803	-0.516	-0.049	-0.17891	0.09683					39.954	1.49231
												0.1607	0.91304			9.3235	5.67627	4.1608	0.46487			2.9607	0.45528							0.8035	-0.378	0.06	-0.15327	0.05472					39.974	0.83923
												0.1608	0.85201			9.324	2.74658	4.1609	0.46464			2.9608	0.45528							0.804	-0.24	0.133	-0.12532	0.01134					40.002	1.26038
												0.1609	0.88252			9.3278	3.38745	4.161	0.46508			2.9609	0.39424							0.8045	-0.11	0.207	-0.09531	-0.03267					40.029	0.84228
												0.161	0.88252			9.3317	3.50952	4.1611	0.46547			2.961	0.36373							0.805	-0.005	0.291	-0.06354	-0.07668					40.062	1.60522
												0.1611	0.85201			9.3322	2.28882	4.1612	0.46536			2.9611	0.21114							0.8055	0.041	0.357	-0.03033	-0.12001					40.082	0.71716
												0.1612	0.88252			9.3359	5.67627	4.1613	0.46454			2.9612	-0.67387							0.806	0.08	0.407	0.00397	-0.16204					40.115	1.23291
												0.1613	0.91304			9.3395	3.14331	4.1614	0.46447			2.9613	-3.17631							0.8065	0.146	0.458	0.03899	-0.20211					40.134	0.84534
												0.1614	0.94356			9.3437	9.00269	4.1615	0.46513			2.9614	-6.68584							0.807	0.139	0.412	0.07432	-0.23961					40.162	1.3916
												0.1615	0.88252			9.3479	3.26538	4.1616	0.46616			2.9615	-4.24443							0.8075	0.098	0.35	0.10958	-0.27397					40.187	0.85754
												0.1616	0.94356			9.3519	6.50024	4.1617	0.46701			2.9616	-4.15288							0.808	0.049	0.281	0.14434	-0.30462					40.218	1.3916
												0.1617	0.91304			9.356	7.20215	4.1618	0.46726			2.9617	-2.32182							0.8085	-0.037	0.174	0.17819	-0.33108					40.22	1.3916
												0.1618	0.94356			9.3598	8.20923	4.1619	0.46735			2.9618	-0.70439							0.809	-0.094	0.092	0.21073	-0.35288					40.222	1.3916
												0.1619	1.00459			9.3631	6.10352	4.162	0.46815			2.9619	-0.24663							0.8095	-0.173	-0.017	0.24154	-0.36965					40.24	0.62866
												0.162	0.97408			9.3635	6.10352	4.1621	0.46965			2.962	-0.09404							0.81	-0.24	-0.111	0.27025	-0.38104					40.275	1.27869
												0.1621	1.00459			9.367	5.49316	4.1622	0.47011			2.9621	-0.06352							0.8105	-0.249	-0.172	0.29649	-0.38682					40.292	0.79041
												0.1622	0.94356			9.371	6.10352	4.1623	0.47073			2.9622	-0.033							0.811	-0.251	-0.202	0.31991	-0.38678					40.323	1.26648
												0.1623	0.88252			9.3747	6.073	4.1624	0.47173			2.9623	-0.00248							0.8115	-0.286	-0.255	0.34021	-0.38082					40.346	0.71411
												0.1624	0.45528			9.3775	3.72315	4.1625	0.47257			2.9624	0.05855							0.812	-0.215	-0.252	0.3571	-0.36891					40.379	1.34277
												0.1625	-2.68803			9.3822	8.20923	4.1626	0.47289			2.9625	0.05855							0.8125	-0.147	-0.213	0.37035	-0.35111					40.398	0.97962
												0.1626	-6.01445			9.3855	7.72095	4.1627	0.47294			2.9626	0.02803							0.813	-0.053	-0.174	0.37976	-0.32753					40.435	1.27869
												0.1627	-4.24443			9.3858	7.72095	4.1628	0.47317			2.9627	-0.033							0.8135	0.08	-0.104	0.38518	-0.29838					40.451	0.80566
												0.1628	-1.74199			9.3897	8.27026	4.1629	0.47351			2.9628	-0.09404							0.814	0.188	-0.075	0.38652	-0.26395					40.483	1.60522
												0.1629	-1.71147			9.3935	7.47681	4.163	0.47341			2.9629	-0.15507							0.8145	0.313	-0.056	0.38371	-0.22458					40.503	0.85754
												0.163	-2.01665			9.3975	5.82886	4.1631	0.47251			2.963	0.05855							0.815	0.437	-0.067	0.37676	-0.1807					40.535	1.3092
												0.1631	-1.37578			9.4015	4.45557	4.1632	0.47245			2.9631	0.18062							0.8155	0.516	-0.09	0.36571	-0.1328					40.555	0.81177
												0.1632	-1.00957			9.4051	5.58472	4.1633	0.47326			2.9632	0.21114							0.816	0.562	-0.095	0.35068	-0.08141					40.583	1.2207
												0.1633	-0.12456			9.409	4.76074	4.1634	0.4744			2.9633	0.24166							0.8165	0.605	-0.059	0.33181	-0.02713					40.586	1.2207
												0.1634	0.24166			9.4129	8.75854	4.1635	0.47511			2.9634	0.27217							0.817	0.542	-0.122	0.30931	0.0294					40.608	0.79651
												0.1635	0.39424			9.4169	8.75854	4.1636	0.47557			2.9635	0.21114							0.8175	0.461	-0.144	0.28341	0.08751					40.639	1.3092
												0.1636	0.4858			9.4207	3.2959	4.1637	0.47601			2.9636	0.27217							0.818	0.35	-0.17	0.25443	0.14651					40.661	0.89722
												0.1637	0.45528			9.4246	4.3335	4.1638	0.47555			2.9637	0.21114							0.8185	0.179	-0.24	0.22268	0.20567					40.695	1.29089
												0.1638	0.11959			9.4283	6.28662	4.1639	0.47563			2.9638	0.27217							0.819	0.027	-0.267	0.18854	0.26427					40.717	0.70801
												0.1639	0.02803			9.4321	6.31714	4.164	0.47571			2.9639	0.27217							0.8195	-0.143	-0.298	0.1524	0.32159					40.752	1.37634
												0.164	0.54683			9.435	5.21851	4.1641	0.47631			2.964	0.27217							0.82	-0.295	-0.327	0.1147	0.37691					40.771	0.82092
												0.1641	0.69942			9.4355	5.21851	4.1642	0.47697			2.9641	0.30269							0.8205	-0.383	-0.323	0.07588	0.42953					40.799	1.26953
												0.1642	0.85201			9.4357	5.21851	4.1643	0.47717			2.9642	0.39424							0.821	-0.43	-0.299	0.0364	0.47878					40.803	1.26953
												0.1643	0.85201			9.4398	5.73731	4.1644	0.47687			2.9643	0.39424							0.8215	-0.503	-0.277	-0.00326	0.52404					40.823	0.77209
												0.1644	0.82149			9.4401	5.73731	4.1645	0.47653			2.9644	0.42476							0.822	-0.444	-0.191	-0.04264	0.56473					40.858	1.45874
												0.1645	0.85201			9.444	6.31714	4.1646	0.47632			2.9645	0.42476							0.8225	-0.368	-0.105	-0.08125	0.6003					40.877	0.82703
												0.1646	0.85201			9.4478	5.15747	4.1647	0.47558			2.9646	0.39424							0.823	-0.264	0.01	-0.11864	0.63028					40.912	1.2085
												0.1647	0.88252			9.4518	7.84302	4.1648	0.47425			2.9647	0.39424							0.8235	-0.105	0.181	-0.15436	0.65427					40.931	0.62866
												0.1648	0.85201			9.4557	5.64575	4.1649	0.47377			2.9648	0.33321							0.824	0.044	0.283	-0.18799	0.67194					40.963	1.28174
												0.1649	0.85201			9.4598	7.41577	4.165	0.47388			2.9649	0.18062							0.8245	0.205	0.433	-0.21912	0.68302					40.983	0.83923
												0.165	0.88252			9.4636	6.40869	4.1651	0.47461			2.965	-0.39921							0.825	0.345	0.576	-0.2474	0.68734					41.015	1.28174
												0.1651	0.82149			9.4677	6.34766	4.1652	0.47609			2.9651	-3.57304							0.8255	0.435	0.649	-0.27249	0.68479					41.035	0.84839
												0.1652	0.85201			9.4717	6.34766	4.1653	0.47746			2.9652	-5.5872							0.826	0.496	0.722	-0.2941	0.67538					41.072	1.23901
												0.1653	0.91304			9.4757	6.34766	4.1654	0.47912			2.9653	-4.94633							0.8265	0.564	0.827	-0.31199	0.65916					41.089	0.63477
												0.1654	0.94356			9.4797	5.7373	4.1655	0.4798			2.9654	-4.33598							0.827	0.518	0.854	-0.32597	0.63629					41.123	1.36108
												0.1655	0.94356			9.4836	3.38745	4.1656	0.47923			2.9655	-2.2913							0.8275	0.459	0.81	-0.33589	0.60701					41.141	0.93384
												0.1656	0.94356			9.4876	5.7373	4.1657	0.47846			2.9656	-0.94853							0.828	0.382	0.668	-0.34166	0.57164					41.175	1.25122
												0.1657	0.94356			9.4881	2.2583	4.1658	0.47811			2.9657	-0.49077							0.8285	0.256	0.514	-0.34324	0.53056					41.194	0.79651
												0.1658	0.97408			9.4916	3.57056	4.1659	0.47682			2.9658	-0.30766							0.829	0.117	0.359	-0.34065	0.48422					41.223	1.56555
												0.1659	1.00459			9.4921	2.2583	4.166	0.47549			2.9659	-0.15507							0.8295	-0.069	0.193	-0.33394	0.43317					41.247	0.79041
												0.166	0.97408			9.4954	3.50952	4.1661	0.47483			2.966	-0.12456							0.83	-0.216	0.155	-0.32325	0.37796					41.283	1.49536
												0.1661	0.94356			9.4994	5.18799	4.1662	0.47436			2.9661	-0.033							0.8305	-0.345	0.133	-0.30874	0.31924					41.301	0.83008
												0.1662	0.76045			9.4996	5.18799	4.1663	0.47461			2.9662	0.02803							0.831	-0.48	0.116	-0.29062	0.25768					41.303	0.83008
												0.1663	0.05855			9.5034	8.91113	4.1664	0.47548			2.9663	0.05855							0.8315	-0.635	0.088	-0.26917	0.19398					41.335	1.40686
												0.1664	-6.28911			9.5039	2.01416	4.1665	0.47557			2.9664	0.05855							0.832	-0.651	0.097	-0.24468	0.12887					41.354	0.90332
												0.1665	-4.42753			9.5074	3.63159	4.1666	0.47491			2.9665	0.02803							0.8325	-0.616	0.099	-0.21749	0.06311					41.383	1.29089
												0.1666	-1.49785			9.5114	3.84522	4.1667	0.47432			2.9666	-0.09404							0.833	-0.49	0.123	-0.18798	-0.00257					41.386	1.29089
												0.1667	-1.25371			9.5154	4.15039	4.1668	0.47435			2.9667	-0.24663							0.8335	-0.32	0.193	-0.15653	-0.06741					41.407	0.8667
												0.1668	-1.25371			9.5194	4.15039	4.1669	0.47356			2.9668	-0.21611							0.834	-0.208	0.229	-0.12357	-0.13068					41.443	1.54114
												0.1669	-1.74199			9.5231	5.43213	4.167	0.47347			2.9669	0.05855							0.8345	-0.069	0.255	-0.08953	-0.19166					41.461	0.82703
												0.167	-0.85698			9.5233	5.43213	4.1671	0.47245			2.967	0.24166							0.835	0.063	0.265	-0.05486	-0.24968					41.495	1.30615
												0.1671	-0.21611			9.5272	6.95801	4.1672	0.47004			2.9671	0.24166							0.8355	0.144	0.16	-0.02	-0.30409					41.515	0.85754
												0.1672	0.11959			9.5314	3.78418	4.1673	0.46844			2.9672	0.27217							0.836	0.203	0.098	0.01461	-0.35431					41.543	1.3855
												0.1673	0.30269			9.5351	3.32642	4.1674	0.46781			2.9673	0.27217							0.8365	0.278	0.066	0.04853	-0.3998					41.57	0.80261
												0.1674	0.42476			9.5391	6.19507	4.1675	0.46769			2.9674	0.24166							0.837	0.258	-0.063	0.08134	-0.44008					41.603	1.50146
												0.1675	0.51631			9.5428	3.84522	4.1676	0.46698			2.9675	0.27217							0.8375	0.235	-0.19	0.11264	-0.47474					41.623	0.89416
												0.1676	0.30269			9.5467	6.62231	4.1677	0.46665			2.9676	0.27217							0.838	0.179	-0.298	0.14205	-0.50345					41.655	1.35193
												0.1677	-0.15507			9.5505	6.62231	4.1678	0.46556			2.9677	0.24166							0.8385	0.106	-0.496	0.16923	-0.52596					41.675	0.85449
												0.1678	-0.27714			9.5542	4.54712	4.1679	0.46463			2.9678	0.27217							0.839	0.062	-0.627	0.19386	-0.54208					41.703	1.44653
												0.1679	0.24166			9.5582	7.14111	4.168	0.46467			2.9679	0.27217							0.8395	0.011	-0.759	0.21566	-0.55172					41.727	0.83618
												0.168	0.6689			9.5619	3.38745	4.1681	0.46494			2.968	0.27217							0.84	-0.053	-0.793	0.23441	-0.55487					41.759	1.47705
												0.1681	0.79097			9.5621	3.38745	4.1682	0.46362			2.9681	0.27217							0.8405	-0.1	-0.785	0.24991	-0.55158					41.763	1.47705
												0.1682	0.88252			9.5661	5.18799	4.1683	0.46186			2.9682	0.36373							0.841	-0.148	-0.786	0.26202	-0.54201					41.779	0.8728
												0.1683	0.85201			9.57	3.63159	4.1684	0.46037			2.9683	0.36373							0.8415	-0.242	-0.775	0.27063	-0.52639					41.812	1.43433
												0.1684	0.88252			9.5741	7.14111	4.1685	0.45986			2.9684	0.39424							0.842	-0.234	-0.674	0.27571	-0.505					41.832	0.80566
												0.1685	0.85201			9.5746	2.10571	4.1686	0.46002			2.9685	0.42476							0.8425	-0.18	-0.563	0.27723	-0.47823					41.863	1.60828
												0.1686	0.85201			9.5785	2.80762	4.1687	0.46033			2.9686	0.39424							0.843	-0.117	-0.43	0.27525	-0.44651					41.885	0.89416
												0.1687	0.85201			9.5826	3.84522	4.1688	0.46065			2.9687	0.33321							0.8435	-0.031	-0.229	0.26986	-0.41033					41.918	1.34583
												0.1688	0.82149			9.5866	3.20435	4.1689	0.46031			2.9688	0.11959							0.844	0.035	-0.041	0.26118	-0.37023					41.937	0.80261
												0.1689	0.85201			9.5905	4.27246	4.169	0.45988			2.9689	-0.3687							0.8445	0.123	0.123	0.2494	-0.32682					41.972	1.26648
												0.169	0.88252			9.5945	3.57056	4.1691	0.4587			2.969	-4.82426							0.845	0.169	0.324	0.23471	-0.28071					41.991	0.61951
												0.1691	0.85201			9.5984	4.76074	4.1692	0.45747			2.9691	-6.01445							0.8455	0.186	0.41	0.21737	-0.23256					42.023	1.50757
												0.1692	0.85201			9.6022	6.56128	4.1693	0.45668			2.9692	-3.26787							0.846	0.186	0.529	0.19764	-0.18305					42.044	0.82398
												0.1693	0.94356			9.6061	4.21143	4.1694	0.45649			2.9693	-2.77959							0.8465	0.225	0.678	0.17584	-0.13286					42.075	1.39771
												0.1694	0.94356			9.6099	4.15039	4.1695	0.45689			2.9694	-2.26079							0.847	0.181	0.723	0.15228	-0.08268					42.096	0.81787
												0.1695	0.97408			9.614	3.20435	4.1696	0.45714			2.9695	-1.80302							0.8475	0.125	0.752	0.1273	-0.03319					42.127	1.38245
												0.1696	1.03511			9.6177	6.95801	4.1697	0.45735			2.9696	-1.10112							0.848	0.062	0.681	0.10125	0.01496					42.149	0.82092
												0.1697	1.00459			9.6221	3.44849	4.1698	0.45753			2.9697	-0.58232							0.8485	-0.043	0.496	0.07449	0.06111					42.18	1.43738
												0.1698	1.06563			9.6262	5.67627	4.1699	0.45693			2.9698	-0.27714							0.849	-0.113	0.323	0.04738	0.10467					42.201	0.85144
												0.1699	1.09615			9.6302	4.27246	4.17	0.45628			2.9699	-0.09404							0.8495	-0.192	0.201	0.02026	0.14507					42.236	1.43738
												0.17	0.91304			9.6342	3.75366	4.1701	0.45614			2.97	-0.12456							0.85	-0.251	0.082	-0.00652	0.1818					42.253	0.64087
												0.1701	0.08907			9.6381	3.75366	4.1702	0.45642			2.9701	-0.06352							0.8505	-0.255	-0.06	-0.03263	0.21438					42.284	1.34888
												0.1702	-4.42753			9.6419	4.02832	4.1703	0.4564			2.9702	-0.12456							0.851	-0.228	-0.132	-0.05775	0.24243					42.308	0.74768
												0.1703	-3.69511			9.6457	4.24194	4.1704	0.45617			2.9703	-0.21611							0.8515	-0.246	-0.208	-0.0816	0.2656					42.339	1.51367
												0.1704	-1.31474			9.6461	2.50244	4.1705	0.45638			2.9704	-0.27714							0.852	-0.154	-0.18	-0.1039	0.28362					42.362	0.82703
												0.1705	-2.99321			9.6497	3.57056	4.1706	0.45581			2.9705	-0.64335							0.8525	-0.044	-0.201	-0.12442	0.29628					42.396	1.53504
												0.1706	-1.80302			9.6536	3.17383	4.1707	0.45529			2.9706	-0.52128							0.853	0.073	-0.209	-0.14296	0.30347					42.416	0.82703
												0.1707	-0.8875			9.6574	7.35474	4.1708	0.45532			2.9707	-0.12456							0.8535	0.243	-0.116	-0.15934	0.30513					42.444	1.37024
												0.1708	-0.64335			9.661	3.14331	4.1709	0.45576			2.9708	0.18062							0.854	0.361	-0.056	-0.17343	0.30129					42.447	1.37024
												0.1709	-0.06352			9.6653	6.95801	4.171	0.45616			2.9709	0.21114							0.8545	0.468	0.009	-0.18512	0.29204					42.47	0.81787
												0.171	0.02803			9.6692	4.82178	4.1711	0.45643			2.971	0.24166							0.855	0.525	0.081	-0.19435	0.27754					42.501	1.32751
												0.1711	0.1501			9.673	3.96729	4.1712	0.45666			2.9711	0.27217							0.8555	0.498	0.096	-0.20109	0.25803					42.504	1.32751
												0.1712	0.33321			9.6734	2.01416	4.1713	0.45681			2.9712	0.24166							0.856	0.417	0.116	-0.20536	0.23381					42.522	0.77515
												0.1713	0.39424			9.6769	9.00268	4.1714	0.45735			2.9713	0.24166							0.8565	0.337	0.154	-0.20719	0.20525					42.556	1.51367
												0.1714	0.21114			9.6809	3.54004	4.1715	0.4577			2.9714	0.24166							0.857	0.166	0.106	-0.20666	0.17274					42.576	0.84534
												0.1715	-0.12456			9.6847	4.36401	4.1716	0.45801			2.9715	0.27217							0.8575	0.022	0.029	-0.20388	0.13677					42.607	1.28784
												0.1716	-0.94853			9.6852	2.22778	4.1717	0.45759			2.9716	0.27217							0.858	-0.079	-0.081	-0.19898	0.09783					42.628	0.59509
												0.1717	-0.033			9.6881	2.83813	4.1718	0.45832			2.9717	0.21114							0.8585	-0.161	-0.246	-0.19214	0.05647					42.66	1.28784
												0.1718	0.57735			9.6924	6.16455	4.1719	0.45955			2.9718	0.21114							0.859	-0.201	-0.354	-0.18352	0.01325					42.664	1.28784
												0.1719	0.82149			9.6958	5.40161	4.172	0.46007			2.9719	0.27217							0.8595	-0.253	-0.449	-0.17334	-0.03123					42.681	0.83313
												0.172	0.88252			9.696	5.40161	4.1721	0.46005			2.972	0.33321							0.86	-0.279	-0.565	-0.16182	-0.07638					42.716	1.30005
												0.1721	0.91304			9.6995	4.39453	4.1722	0.46047			2.9721	0.33321							0.8605	-0.259	-0.629	-0.14918	-0.12158					42.736	0.74463
												0.1722	0.88252			9.7032	5.40161	4.1723	0.46019			2.9722	0.39424							0.861	-0.222	-0.674	-0.13566	-0.16624					42.767	1.26038
												0.1723	0.88252			9.7072	7.26318	4.1724	0.45952			2.9723	0.42476							0.8615	-0.226	-0.782	-0.12151	-0.20976					42.789	0.70801
												0.1724	0.85201			9.7112	5.67627	4.1725	0.45895			2.9724	0.39424							0.862	-0.146	-0.741	-0.10696	-0.25157					42.82	1.36108
												0.1725	0.88252			9.7149	5.58472	4.1726	0.45796			2.9725	0.33321							0.8625	-0.034	-0.66	-0.09225	-0.29112					42.841	0.6897
												0.1726	0.85201			9.7188	6.89697	4.1727	0.45714			2.9726	0.1501							0.863	0.109	-0.541	-0.07761	-0.32789					42.876	1.31531
												0.1727	0.85201			9.7229	4.3335	4.1728	0.45699			2.9727	-0.21611							0.8635	0.284	-0.397	-0.06325	-0.36141					42.895	0.8667
												0.1728	0.82149			9.7268	3.90625	4.1729	0.45763			2.9728	-4.42753							0.864	0.423	-0.296	-0.04938	-0.39126					42.924	1.29395
												0.1729	0.88252			9.7305	5.15747	4.173	0.45825			2.9729	-6.65532							0.8645	0.552	-0.141	-0.03618	-0.41703					42.927	1.29395
												0.173	0.88252			9.7346	3.14331	4.1731	0.45978			2.973	-3.90874							0.865	0.655	-0.003	-0.02382	-0.43841					42.947	0.86365
												0.1731	0.85201			9.7384	4.54712	4.1732	0.4615			2.9731	-3.26787							0.8655	0.706	0.101	-0.01244	-0.45513					42.98	1.58386
												0.1732	0.91304			9.7421	4.27246	4.1733	0.46335			2.9732	-2.47441							0.866	0.72	0.218	-0.00216	-0.46697					43	0.61951
												0.1733	0.97408			9.7459	4.11987	4.1734	0.464			2.9733	-1.95561							0.8665	0.721	0.382	0.00694	-0.47377					43.033	1.3092
												0.1734	1.03511			9.7498	3.41797	4.1735	0.46323			2.9734	-1.04008							0.867	0.592	0.477	0.01477	-0.47546					43.053	0.81482
												0.1735	1.03511			9.7539	3.2959	4.1736	0.46316			2.9735	-0.61284							0.8675	0.407	0.54	0.0213	-0.47201					43.084	1.47095
												0.1736	1.09615			9.7575	6.43921	4.1737	0.46363			2.9736	-0.3687							0.868	0.139	0.561	0.02652	-0.46344					43.105	0.7843
												0.1737	1.06563			9.7615	3.93677	4.1738	0.46428			2.9737	-0.27714							0.8685	-0.191	0.522	0.03043	-0.44986					43.139	1.47095
												0.1738	1.03511			9.7655	4.11987	4.1739	0.46454			2.9738	-0.18559							0.869	-0.438	0.445	0.03308	-0.43143					43.159	0.78125
												0.1739	0.88252			9.7695	3.50952	4.174	0.46481			2.9739	-0.18559							0.8695	-0.576	0.315	0.03451	-0.40834					43.193	1.22986
												0.174	0.45528			9.77	2.31934	4.1741	0.46463			2.974	-0.18559							0.87	-0.715	0.181	0.03481	-0.38087					43.196	1.22986
												0.1741	-3.60356			9.7736	9.09424	4.1742	0.46451			2.9741	-0.27714							0.8705	-0.72	0.062	0.03407	-0.34933					43.213	0.89111
												0.1742	-5.28203			9.7772	3.93677	4.1743	0.46414			2.9742	-0.39921							0.871	-0.666	-0.167	0.03243	-0.31406					43.244	1.66931
												0.1743	-2.23027			9.7813	7.20215	4.1744	0.46396			2.9743	-1.16215							0.8715	-0.651	-0.33	0.03	-0.27545					43.264	0.59509
												0.1744	-3.26787			9.7852	5.82886	4.1745	0.46414			2.9744	-0.73491							0.872	-0.551	-0.356	0.02693	-0.23393					43.296	1.26648
												0.1745	-2.2913			9.789	6.13403	4.1746	0.46376			2.9745	-0.15507							0.8725	-0.447	-0.324	0.02337	-0.18995					43.318	0.78125
												0.1746	-1.98613			9.793	6.40869	4.1747	0.46389			2.9746	0.08907							0.873	-0.359	-0.27	0.01949	-0.14397					43.347	1.25732
												0.1747	-1.04008			9.797	7.20215	4.1748	0.46509			2.9747	0.27217							0.8735	-0.221	-0.143	0.01544	-0.09647					43.353	1.25732
												0.1748	-0.00248			9.8009	7.62939	4.1749	0.46683			2.9748	0.27217							0.874	-0.106	-0.026	0.01139	-0.04795					43.37	0.81787
												0.1749	0.36373			9.8048	4.02832	4.175	0.46847			2.9749	0.24166							0.8745	0.01	0.08	0.00749	0.00112					43.404	1.29089
												0.175	0.39424			9.8086	5.24902	4.1751	0.46982			2.975	0.27217							0.875	0.107	0.213	0.0039	0.05024					43.424	0.80261
												0.1751	0.39424			9.8124	6.98853	4.1752	0.47029			2.9751	0.27217							0.8755	0.147	0.296	7.54E-04	0.09894					43.456	1.59912
												0.1752	0.45528			9.8163	4.57764	4.1753	0.46971			2.9752	0.24166							0.876	0.176	0.387	-0.00181	0.14676					43.476	0.80566
												0.1753	0.4858			9.82	6.98853	4.1754	0.46863			2.9753	0.24166							0.8765	0.22	0.429	-0.00368	0.19328					43.507	1.32446
												0.1754	0.30269			9.824	5.24902	4.1755	0.46736			2.9754	0.21114							0.877	0.17	0.459	-0.00475	0.23807					43.528	0.57068
												0.1755	-0.15507			9.8278	5.82886	4.1756	0.46646			2.9755	0.21114							0.8775	0.114	0.461	-0.00493	0.28076					43.56	1.26648
												0.1756	-0.09404			9.8318	8.08716	4.1757	0.4663			2.9756	0.24166							0.878	0.044	0.343	-0.00417	0.32101					43.564	1.26648
												0.1757	0.60787			9.8359	3.78418	4.1758	0.466			2.9757	0.24166							0.8785	-0.055	0.206	-0.00241	0.35851					43.581	0.90637
												0.1758	0.82149			9.8397	3.26538	4.1759	0.46515			2.9758	0.30269							0.879	-0.136	0.028	3.59E-04	0.393					43.616	1.3855
												0.1759	0.88252			9.8434	5.70679	4.176	0.46517			2.9759	0.33321							0.8795	-0.209	-0.138	0.00415	0.42425					43.636	0.93079
												0.176	0.82149			9.8474	6.46973	4.1761	0.46551			2.976	0.36373							0.88	-0.279	-0.285	0.00895	0.45208					43.664	1.46484
												0.1761	0.85201			9.8511	4.11987	4.1762	0.46518			2.9761	0.39424							0.8805	-0.298	-0.364	0.01472	0.47636					43.688	0.71106
												0.1762	0.88252			9.8547	6.46973	4.1763	0.46427			2.9762	0.42476							0.881	-0.3	-0.437	0.02139	0.49701					43.724	1.25122
												0.1763	0.82149			9.8588	4.39453	4.1764	0.46376			2.9763	0.45528							0.8815	-0.332	-0.555	0.02889	0.51396					43.743	0.78125
												0.1764	0.79097			9.8628	4.57764	4.1765	0.46354			2.9764	0.39424							0.882	-0.272	-0.56	0.03713	0.52722					43.776	1.26343
												0.1765	0.79097			9.8667	4.18091	4.1766	0.46292			2.9765	0.33321							0.8825	-0.197	-0.526	0.04599	0.53682					43.797	0.81482
												0.1766	0.82149			9.8703	4.24194	4.1767	0.46238			2.9766	0.1501							0.883	-0.092	-0.466	0.05536	0.54285					43.824	1.37939
												0.1767	0.79097			9.874	6.71387	4.1768	0.46215			2.9767	-0.67387							0.8835	0.07	-0.399	0.06509	0.54541					43.833	1.37939
												0.1768	0.76045			9.878	3.32642	4.1769	0.46199			2.9768	-4.94633							0.884	0.231	-0.38	0.07506	0.54465					43.85	0.79956
												0.1769	0.72994			9.8819	5.21851	4.177	0.46142			2.9769	-3.42045							0.8845	0.434	-0.33	0.08509	0.54074					43.884	1.5625
												0.177	0.85201			9.8858	6.71387	4.1771	0.46064			2.977	-6.106							0.885	0.636	-0.28	0.09505	0.53389					43.904	0.82092
												0.1771	0.82149			9.8896	7.08008	4.1772	0.46036			2.9771	-2.68803							0.8855	0.777	-0.249	0.10477	0.52432					43.936	1.26953
												0.1772	0.82149			9.8898	7.08008	4.1773	0.46013			2.9772	-1.65043							0.886	0.901	-0.19	0.11411	0.51227					43.958	0.94605
												0.1773	0.91304			9.8936	6.10352	4.1774	0.46059			2.9773	-1.31474							0.8865	1.019	-0.065	0.1229	0.498					43.993	1.53198
												0.1774	0.94356			9.8975	3.54004	4.1775	0.46097			2.9774	-0.61284							0.887	1.01	0.002	0.13102	0.48177					44.013	0.75684
												0.1775	1.00459			9.9015	8.54492	4.1776	0.46122			2.9775	-0.24663							0.8875	0.924	0.141	0.13831	0.46384					44.044	1.66016
												0.1776	1.03511			9.902	2.41089	4.1777	0.46118			2.9776	-0.24663							0.888	0.775	0.211	0.14467	0.44449					44.068	0.83313
												0.1777	1.06563			9.9051	3.84522	4.1778	0.4613			2.9777	-0.21611							0.8885	0.509	0.31	0.14997	0.42399					44.1	1.37329
												0.1778	1.15718			9.908	5.18799	4.1779	0.46242			2.9778	-0.15507							0.889	0.177	0.504	0.15413	0.4026					44.12	0.75989
												0.1779	1.15718			9.9083	5.18799	4.178	0.46233			2.9779	-0.06352							0.8895	-0.188	0.663	0.15707	0.38056					44.153	1.28174
												0.178	1.00459			9.9085	5.18799	4.1781	0.4614			2.978	-0.033							0.89	-0.493	0.875	0.15872	0.35812					44.156	1.28174
												0.1781	0.79097			9.9087	5.18799	4.1782	0.46069			2.9781	-0.033							0.8905	-0.668	1.093	0.15904	0.33549					44.173	0.86975
												0.1782	-3.20683			9.909	5.18799	4.1783	0.46061			2.9782	-0.033							0.891	-0.814	1.339	0.15801	0.31287					44.204	1.34583
												0.1783	-5.4041			9.9094	5.18799	4.1784	0.45961			2.9783	-0.033							0.8915	-0.939	1.382	0.15563	0.29046					44.227	0.80566
												0.1784	-1.43681			9.9127	6.74439	4.1785	0.45927			2.9784	-0.00248							0.892	-0.822	1.295	0.15191	0.26841					44.261	1.43127
												0.1785	-1.04008			9.9163	6.19507	4.1786	0.45893			2.9785	0.05855							0.8925	-0.665	0.961	0.14689	0.24685					44.28	0.93079
												0.1786	-2.2913			9.9165	6.19507	4.1787	0.45835			2.9786	0.21114							0.893	-0.476	0.457	0.14062	0.22589					44.313	1.39465
												0.1787	-1.43681			9.9206	7.62939	4.1788	0.45773			2.9787	0.24166							0.8935	-0.314	0.344	0.13318	0.20563					44.333	0.74463
												0.1788	-0.09404			9.9243	6.13403	4.1789	0.45773			2.9788	0.33321							0.894	-0.172	0.336	0.12466	0.18613					44.364	1.21765
												0.1789	0.36373			9.9246	6.13403	4.179	0.45795			2.9789	0.33321							0.8945	-0.014	0.247	0.11516	0.16744					44.388	0.82092
												0.179	0.51631			9.9287	7.84302	4.1791	0.45843			2.979	0.30269							0.895	0.065	0.201	0.1048	0.14956					44.421	1.66321
												0.1791	0.63838			9.9323	5.88989	4.1792	0.45941			2.9791	0.27217							0.8955	0.091	0.266	0.09372	0.13249					44.441	0.81177
												0.1792	0.6689			9.9363	6.89697	4.1793	0.46013			2.9792	0.27217							0.896	0.128	0.28	0.08204	0.11623					44.477	1.297
												0.1793	0.72994			9.937	2.22778	4.1794	0.46003			2.9793	0.21114							0.8965	0.173	0.264	0.06993	0.10072					44.497	0.73852
												0.1794	0.72994			9.9402	5.95093	4.1795	0.45976			2.9794	0.24166							0.897	0.141	0.189	0.05753	0.08592					44.525	1.2146
												0.1795	0.72994			9.944	6.71387	4.1796	0.45913			2.9795	0.27217							0.8975	0.113	0.116	0.045	0.07176					44.528	1.2146
												0.1796	0.72994			9.948	6.71387	4.1797	0.45878			2.9796	0.27217							0.898	0.079	0.181	0.0325	0.05816					44.551	0.76599
												0.1797	0.6689			9.9482	6.71387	4.1798	0.45822			2.9797	0.30269							0.8985	-0.018	0.161	0.02017	0.04504					44.581	1.24817
												0.1798	0.76045			9.9488	2.01416	4.1799	0.45846			2.9798	0.33321							0.899	-0.1	0.057	0.00818	0.03232					44.604	0.7782
												0.1799	0.82149			9.9493	2.01416	4.18	0.45864			2.9799	0.36373							0.8995	-0.204	-0.112	-0.00333	0.01991					44.637	1.60828
												0.18	0.79097			9.9523	6.71387	4.1801	0.45898			2.98	0.39424							0.9	-0.269	-0.353	-0.01423	0.00772					44.657	0.85449
												0.1801	0.85201			9.9563	4.91333	4.1802	0.45865			2.9801	0.45528							0.9005	-0.282	-0.546	-0.02439	-0.00433					44.688	1.48621
												0.1802	0.88252			9.9599	3.8147	4.1803	0.45855			2.9802	0.42476							0.901	-0.271	-0.591	-0.0337	-0.01631					44.71	0.78735
												0.1803	0.82149			9.9639	7.08008	4.1804	0.45962			2.9803	0.42476							0.9015	-0.282	-0.636	-0.04205	-0.0283					44.742	1.3916
												0.1804	0.76045			9.9677	5.06592	4.1805	0.4602			2.9804	0.27217							0.902	-0.2	-0.644	-0.04937	-0.04035					44.765	0.84839
												0.1805	0.72994			9.9715	3.87573	4.1806	0.4606			2.9805	-0.06352							0.9025	-0.108	-0.68	-0.05557	-0.0525					44.797	1.60217
												0.1806	0.79097			9.9755	8.60596	4.1807	0.46143			2.9806	-4.73271							0.903	0.027	-0.692	-0.06061	-0.06479					44.818	0.83923
												0.1807	0.79097			9.9797	8.60596	4.1808	0.46112			2.9807	-5.00737							0.9035	0.2	-0.639	-0.06445	-0.07722					44.848	1.29394
												0.1808	0.72994			9.9826	3.66211	4.1809	0.46026			2.9808	-3.11528							0.904	0.359	-0.601	-0.06706	-0.08981					44.853	1.29394
												0.1809	0.76045			9.9834	3.66211	4.181	0.45958			2.9809	-3.57304							0.9045	0.531	-0.515	-0.06846	-0.10252					44.871	0.85449
												0.181	0.79097			9.9837	3.66211	4.1811	0.45895			2.981	-3.38994							0.905	0.667	-0.415	-0.06865	-0.11533					44.902	1.27869
												0.1811	0.82149			9.9862	7.35474	4.1812	0.45901			2.9811	-1.34526							0.9055	0.744	-0.336	-0.06767	-0.12818					44.905	1.27869
												0.1812	0.82149			9.9866	7.35474	4.1813	0.459			2.9812	-0.52128							0.906	0.781	-0.294	-0.06557	-0.141					44.923	0.65308
												0.1813	0.91304			9.9871	7.35474	4.1814	0.45946			2.9813	-0.21611							0.9065	0.835	-0.226	-0.0624	-0.15372					44.957	1.5564
												0.1814	0.97408			9.9874	7.35474	4.1815	0.45994			2.9814	-0.12456							0.907	0.787	-0.225	-0.05824	-0.16623					44.977	0.8667
												0.1815	1.00459			9.9919	7.99561	4.1816	0.46069			2.9815	-0.09404							0.9075	0.733	-0.173	-0.05319	-0.17844					45.008	1.26953
												0.1816	1.09615			9.9949	6.19507	4.1817	0.4616			2.9816	-0.09404							0.908	0.615	-0.076	-0.04733	-0.1902					45.031	0.6958
												0.1817	1.15718			9.9986	6.7749	4.1818	0.46241			2.9817	-0.06352							0.9085	0.432	0.023	-0.04078	-0.20141					45.065	1.38245
												0.1818	1.27925			9.999	6.7749	4.1819	0.46226			2.9818	-0.033							0.909	0.229	0.102	-0.03366	-0.21192					45.085	0.89416
												0.1819	1.03511			10.0031	7.23267	4.182	0.46263			2.9819	-0.033							0.9095	-0.02	0.192	-0.02608	-0.22159					45.117	1.47095
												0.182	0.79097			10.0069	6.50024	4.1821	0.46246			2.982	-0.09404							0.91	-0.307	0.256	-0.01816	-0.23029					45.137	0.85754
												0.1821	-2.8101			10.0106	6.98853	4.1822	0.46249			2.9821	-0.06352							0.9105	-0.56	0.333	-0.01004	-0.23787					45.168	1.33667
												0.1822	-2.47441			10.0147	6.98853	4.1823	0.46292			2.9822	-0.33818							0.911	-0.723	0.373	-0.00183	-0.24419					45.172	1.33667
												0.1823	-1.0706			10.0185	6.2561	4.1824	0.46341			2.9823	-0.24663							0.9115	-0.829	0.331	0.00634	-0.24912					45.19	0.68359
												0.1824	-0.46025			10.0226	6.62231	4.1825	0.46458			2.9824	0.08907							0.912	-0.822	0.312	0.01435	-0.25255					45.221	1.63269
												0.1825	-0.3687			10.0265	6.16455	4.1826	0.46547			2.9825	0.27217							0.9125	-0.682	0.313	0.0221	-0.25435					45.242	0.94299
												0.1826	0.05855			10.0306	5.70679	4.1827	0.46643			2.9826	0.27217							0.913	-0.561	0.334	0.02947	-0.25443					45.277	1.25733
												0.1827	0.39424			10.0345	8.48389	4.1828	0.46676			2.9827	0.33321							0.9135	-0.434	0.39	0.03637	-0.25271					45.294	0.64087
												0.1828	0.54683			10.035	2.31934	4.1829	0.46697			2.9828	0.30269							0.914	-0.31	0.363	0.04272	-0.24912					45.325	1.25427
												0.1829	0.60787			10.0389	4.02832	4.183	0.46629			2.9829	0.24166							0.9145	-0.132	0.378	0.04843	-0.24362					45.348	0.80566
												0.183	0.63838			10.0394	2.13623	4.1831	0.46601			2.983	0.27217							0.915	-1.00E-03	0.417	0.05345	-0.23617					45.38	1.58997
												0.1831	0.72994			10.0425	3.69263	4.1832	0.46567			2.9831	0.24166							0.9155	0.056	0.443	0.05772	-0.22678					45.4	0.87891
												0.1832	0.72994			10.0463	4.79126	4.1833	0.46539			2.9832	0.24166							0.916	0.09	0.431	0.06121	-0.21545					45.437	1.42517
												0.1833	0.76045			10.0505	6.01196	4.1834	0.46526			2.9833	0.24166							0.9165	0.128	0.422	0.06388	-0.20224					45.453	0.80261
												0.1834	0.76045			10.0541	5.95093	4.1835	0.46529			2.9834	0.21114							0.917	0.092	0.385	0.06572	-0.1872					45.485	1.51367
												0.1835	0.79097			10.0578	5.95093	4.1836	0.46598			2.9835	0.27217							0.9175	0.057	0.341	0.06674	-0.17043					45.506	0.83618
												0.1836	0.85201			10.0618	6.62232	4.1837	0.46613			2.9836	0.30269							0.918	-0.003	0.29	0.06694	-0.15202					45.537	1.67542
												0.1837	0.79097			10.0658	6.62232	4.1838	0.46621			2.9837	0.27217							0.9185	-0.091	0.159	0.06635	-0.13212					45.557	0.8728
												0.1838	0.88252			10.0699	7.62939	4.1839	0.46611			2.9838	0.39424							0.919	-0.15	0.028	0.06501	-0.11087					45.585	1.28784
												0.1839	0.88252			10.0738	6.2561	4.184	0.46682			2.9839	0.42476							0.9195	-0.208	-0.145	0.06296	-0.08844					45.61	0.87891
												0.184	0.82149			10.0776	6.10352	4.1841	0.46661			2.984	0.42476							0.92	-0.26	-0.331	0.06025	-0.06502					45.641	1.58997
												0.1841	0.82149			10.0779	6.10352	4.1842	0.46616			2.9841	0.42476							0.9205	-0.266	-0.463	0.05695	-0.04082					45.645	1.58997
												0.1842	0.88252			10.0818	7.65991	4.1843	0.46553			2.9842	0.33321							0.921	-0.255	-0.54	0.05312	-0.01604					45.663	0.65308
												0.1843	0.72994			10.0858	6.71387	4.1844	0.46537			2.9843	0.05855							0.9215	-0.273	-0.63	0.04885	0.00908					45.697	1.28479
												0.1844	0.76045					4.1845	0.4657			2.9844	-2.77959							0.922	-0.208	-0.625	0.04421	0.03432					45.717	0.72937
												0.1845	0.72994					4.1846	0.46693			2.9845	-2.93217							0.9225	-0.143	-0.593	0.03928	0.05943					45.745	1.42517
												0.1846	0.72994					4.1847	0.46841			2.9846	-4.27495							0.923	-0.047	-0.572	0.03415	0.08417					45.748	1.42517
												0.1847	0.69942					4.1848	0.46892			2.9847	-3.63408							0.9235	0.087	-0.49	0.0289	0.1083					45.771	0.81787
												0.1848	0.69942					4.1849	0.46922			2.9848	-3.1458							0.924	0.206	-0.427	0.02361	0.13158					45.805	1.58691
												0.1849	0.76045					4.185	0.46942			2.9849	-1.98613							0.9245	0.347	-0.37	0.01837	0.15378					45.825	0.79346
												0.185	0.82149					4.1851	0.4688			2.985	-0.91801							0.925	0.493	-0.344	0.01325	0.17467					45.857	1.45569
												0.1851	0.85201					4.1852	0.46744			2.9851	-0.39921							0.9255	0.596	-0.345	0.00833	0.19406					45.88	0.83008
												0.1852	0.88252					4.1853	0.46594			2.9852	-0.30766							0.926	0.689	-0.345	0.00367	0.21172					45.914	1.24207
												0.1853	1.00459					4.1854	0.46461			2.9853	-0.21611							0.9265	0.8	-0.321	-6.65E-04	0.2275					45.932	0.61035
												0.1854	1.06563					4.1855	0.4644			2.9854	-0.15507							0.927	0.819	-0.359	-0.00462	0.24122					45.965	1.64185
												0.1855	1.15718					4.1856	0.46475			2.9855	-0.12456							0.9275	0.831	-0.382	-0.00815	0.25274					45.983	0.64697
												0.1856	1.27925					4.1857	0.46566			2.9856	-0.12456							0.928	0.79	-0.438	-0.01122	0.26195					46.017	1.31226
												0.1857	1.30977					4.1858	0.467			2.9857	-0.24663							0.9285	0.697	-0.497	-0.01378	0.26874					46.037	0.82398
												0.1858	1.09615					4.1859	0.4689			2.9858	-0.33818							0.929	0.589	-0.518	-0.01584	0.27305					46.065	1.26038
												0.1859	1.06563					4.186	0.47082			2.9859	-0.52128							0.9295	0.443	-0.476	-0.01736	0.27483					46.068	1.26038
												0.186	0.6689					4.1861	0.47158			2.986	-1.13164							0.93	0.235	-0.355	-0.01834	0.27407					46.089	0.66223
												0.1861	0.45528					4.1862	0.47192			2.9861	-0.21611							0.9305	-0.003	-0.118	-0.01879	0.27076					46.122	1.26038
												0.1862	-1.89458					4.1863	0.47192			2.9862	0.11959							0.931	-0.3	0.201	-0.01871	0.26495					46.125	1.26038
												0.1863	-2.87114					4.1864	0.47238			2.9863	0.27217							0.9315	-0.631	0.536	-0.01812	0.25668					46.142	0.71106
												0.1864	-1.55888					4.1865	0.47201			2.9864	0.27217							0.932	-0.819	0.923	-0.01706	0.24606					46.177	1.24817
												0.1865	-1.16215					4.1866	0.47201			2.9865	0.30269							0.9325	-0.965	1.212	-0.01553	0.23318					46.196	0.79041
												0.1866	-0.52128					4.1867	0.47219			2.9866	0.24166							0.933	-0.976	1.381	-0.0136	0.21817					46.228	1.62048
												0.1867	-1.65043					4.1868	0.47225			2.9867	0.30269							0.9335	-0.789	1.314	-0.01128	0.20118					46.248	0.90332
												0.1868	-0.15507					4.1869	0.47145			2.9868	0.27217							0.934	-0.554	1.084	-0.00864	0.1824					46.281	1.65405
												0.1869	0.24166					4.187	0.47125			2.9869	0.24166							0.9345	-0.306	0.723	-0.00571	0.16199					46.3	0.88806
												0.187	0.08907					4.1871	0.47173			2.987	0.27217							0.935	-0.211	0.674	-0.00255	0.14018					46.334	1.5686
												0.1871	0.6689					4.1872	0.47223			2.9871	0.24166							0.9355	-0.121	0.635	7.90E-04	0.11716					46.354	0.85144
												0.1872	0.6689					4.1873	0.47378			2.9872	0.18062							0.936	-0.009	0.564	0.00426	0.09318					46.385	1.70593
												0.1873	0.60787					4.1874	0.47537			2.9873	0.21114							0.9365	0.085	0.462	0.0078	0.06846					46.405	0.73242
												0.1874	0.57735					4.1875	0.47568			2.9874	0.27217							0.937	0.023	0.364	0.01137	0.04324					46.441	1.27869
												0.1875	0.60787					4.1876	0.4757			2.9875	0.30269							0.9375	0.026	0.381	0.0149	0.01777					46.459	0.78125
												0.1876	0.63838					4.1877	0.47597			2.9876	0.30269							0.938	-0.02	0.218	0.01835	-0.00772					46.485	1.25732
												0.1877	0.45528					4.1878	0.47545			2.9877	0.36373							0.9385	-0.095	0.062	0.02167	-0.03299					46.511	0.77515
												0.1878	-0.18559					4.1879	0.4747			2.9878	0.39424							0.939	-0.174	-0.085	0.02482	-0.05779					46.545	1.3031
												0.1879	0.76045					4.188	0.4735			2.9879	0.39424							0.9395	-0.229	-0.132	0.02775	-0.08192					46.563	0.80261
												0.188	0.85201					4.1881	0.4727			2.988	0.33321							0.94	-0.276	-0.178	0.03043	-0.10514					46.597	1.26343
												0.1881	0.88252					4.1882	0.47265			2.9881	0.27217							0.9405	-0.275	-0.233	0.03282	-0.12725					46.617	0.80261
												0.1882	0.91304					4.1883	0.47241			2.9882	0.11959							0.941	-0.272	-0.312	0.03488	-0.14806					46.645	1.20545
												0.1883	0.88252					4.1884	0.4727			2.9883	-0.21611							0.9415	-0.308	-0.457	0.0366	-0.16741					46.671	0.74158
												0.1884	0.82149					4.1885	0.47258			2.9884	-3.48149							0.942	-0.258	-0.473	0.03795	-0.18512					46.705	1.70593
												0.1885	0.85201					4.1886	0.47253			2.9885	-4.27495							0.9425	-0.213	-0.474	0.0389	-0.20107					46.723	0.65002
												0.1886	0.85201					4.1887	0.47259			2.9886	-6.44169							0.943	-0.138	-0.401	0.03946	-0.21512					46.725	0.65002
												0.1887	0.85201					4.1888	0.47397			2.9887	-4.45805							0.9435	-0.036	-0.309	0.0396	-0.22719					46.757	1.31531
												0.1888	0.82149					4.1889	0.47499			2.9888	-1.95561							0.944	0.047	-0.259	0.03933	-0.23719					46.776	0.62866
												0.1889	0.85201					4.189	0.47516			2.9889	-1.28422							0.9445	0.128	-0.204	0.03863	-0.24507					46.805	1.25427
												0.189	0.85201					4.1891	0.47541			2.989	-0.85698							0.945	0.201	-0.154	0.03752	-0.25079					46.83	0.74158
												0.1891	0.88252					4.1892	0.47438			2.9891	-0.33818							0.9455	0.244	-0.157	0.03599	-0.25435					46.865	1.31836
												0.1892	0.91304					4.1893	0.47323			2.9892	-0.15507							0.946	0.275	-0.197	0.03406	-0.25575					46.883	0.81787
												0.1893	0.94356					4.1894	0.47336			2.9893	-0.15507							0.9465	0.339	-0.208	0.03175	-0.25502					46.917	1.23901
												0.1894	0.97408					4.1895	0.47376			2.9894	-0.06352							0.947	0.328	-0.306	0.02907	-0.25221					46.939	0.80566
												0.1895	0.97408					4.1896	0.47347			2.9895	-0.09404							0.9475	0.315	-0.396	0.02603	-0.2474					46.965	1.5625
												0.1896	1.00459					4.1897	0.47297			2.9896	0.05855							0.948	0.278	-0.501	0.02267	-0.24067					46.991	0.76599
												0.1897	1.00459					4.1898	0.47224			2.9897	0.05855							0.9485	0.225	-0.639	0.01902	-0.23213					47.025	1.70593
												0.1898	1.03511					4.1899	0.47052			2.9898	0.11959							0.949	0.203	-0.732	0.01509	-0.22189					47.045	0.84839
												0.1899	1.03511					4.19	0.4693			2.9899	0.18062							0.9495	0.205	-0.795	0.01093	-0.2101					47.077	1.35193
												0.19	0.85201					4.1901	0.46937			2.99	0.21114							0.95	0.243	-0.825	0.00656	-0.19691					47.081	1.35193
												0.1901	-0.58232					4.1902	0.46954			2.9901	0.24166							0.9505	0.344	-0.79	0.00204	-0.18246					47.097	0.74463
												0.1902	-4.97685					4.1903	0.46888			2.9902	0.30269							0.951	0.459	-0.723	-0.00261	-0.16693					47.134	1.35193
												0.1903	-4.58012					4.1904	0.46802			2.9903	0.30269							0.9515	0.509	-0.675	-0.00733	-0.15049					47.15	0.85449
												0.1904	-2.04716					4.1905	0.46695			2.9904	0.30269							0.952	0.58	-0.445	-0.01209	-0.13333					47.185	1.51367
												0.1905	-2.99321					4.1906	0.46637			2.9905	0.33321							0.9525	0.61	-0.197	-0.01684	-0.11563					47.205	0.97351
												0.1906	-1.31474					4.1907	0.46542			2.9906	0.30269							0.953	0.581	0.226	-0.02152	-0.09756					47.238	1.67542
												0.1907	-0.70439					4.1908	0.46487			2.9907	0.33321							0.9535	0.545	0.628	-0.02608	-0.07932					47.257	0.92468
												0.1908	-0.27714					4.1909	0.46491			2.9908	0.33321							0.954	0.424	0.967	-0.03048	-0.06108					47.285	1.20544
												0.1909	-0.12456					4.191	0.46583			2.9909	0.30269							0.9545	0.241	1.276	-0.03466	-0.04303					47.309	0.70801
												0.191	-0.15507					4.1911	0.46567			2.991	0.33321							0.955	0.043	1.502	-0.03857	-0.02534					47.341	1.45264
												0.1911	0.05855					4.1912	0.46481			2.9911	0.27217							0.9555	-0.172	1.655	-0.04215	-0.00817					47.362	0.83923
												0.1912	0.21114					4.1913	0.46359			2.9912	0.30269							0.956	-0.282	1.686	-0.04535	0.00833					47.398	1.24817
												0.1913	0.27217					4.1914	0.46385			2.9913	0.30269							0.9565	-0.324	1.539	-0.04811	0.024					47.416	0.73242
												0.1914	-0.09404					4.1915	0.46389			2.9914	0.30269							0.957	-0.45	1.002	-0.05038	0.03871					47.445	1.58997
												0.1915	-0.46025					4.1916	0.46396			2.9915	0.30269							0.9575	-0.432	0.665	-0.05212	0.05234					47.468	0.89722
												0.1916	0.18062					4.1917	0.46401			2.9916	0.36373							0.958	-0.428	0.455	-0.05326	0.06478					47.501	1.58081
												0.1917	0.57735					4.1918	0.46341			2.9917	0.33321							0.9585	-0.378	0.163	-0.05378	0.07594					47.503	1.58081
												0.1918	0.76045					4.1919	0.46267			2.9918	0.33321							0.959	-0.406	0.012	-0.05362	0.08573					47.505	1.58081
												0.1919	0.85201					4.192	0.46109			2.9919	0.33321							0.9595	-0.453	-0.025	-0.05275	0.09409					47.523	0.75378
												0.192	0.85201					4.1921	0.45995			2.992	0.1501							0.96	-0.494	-0.174	-0.05114	0.10098					47.558	1.46484
												0.1921	0.85201					4.1922	0.45891			2.9921	-0.06352							0.9605	-0.532	-0.289	-0.04876	0.10635					47.578	0.84228
												0.1922	0.91304					4.1923	0.45802			2.9922	-1.68095							0.961	-0.569	-0.356	-0.04559	0.1102					47.606	1.37634
												0.1923	0.85201					4.1924	0.45683			2.9923	-4.45805							0.9615	-0.598	-0.417	-0.04162	0.11253					47.63	0.83313
												0.1924	0.85201					4.1925	0.45691			2.9924	-6.13652							0.962	-0.508	-0.348	-0.03685	0.11334					47.661	1.27869
												0.1925	0.82149					4.1926	0.45672			2.9925	-5.15996							0.9625	-0.434	-0.291	-0.03128	0.11268					47.682	0.79651
												0.1926	0.79097					4.1927	0.45671			2.9926	-2.53544							0.963	-0.333	-0.322	-0.02493	0.11058					47.718	1.26953
												0.1927	0.82149					4.1928	0.45713			2.9927	-1.34526							0.9635	-0.19	-0.382	-0.01781	0.1071					47.737	0.82397
												0.1928	0.82149					4.1929	0.45686			2.9928	-0.61284							0.964	-0.075	-0.391	-0.00996	0.10233					47.766	1.23291
												0.1929	0.79097					4.193	0.45681			2.9929	-0.33818							0.9645	0.033	-0.351	-0.00144	0.09634					47.774	1.23291
												0.193	0.85201					4.1931	0.45731			2.993	-0.18559							0.965	0.12	-0.32	0.00772	0.08923					47.791	0.74768
												0.1931	0.82149					4.1932	0.45708			2.9931	-0.06352							0.9655	0.171	-0.395	0.01745	0.08112					47.821	1.45569
												0.1932	0.88252					4.1933	0.45687			2.9932	0.02803							0.966	0.222	-0.45	0.02766	0.07211					47.845	0.90942
												0.1933	0.91304					4.1934	0.45593			2.9933	0.05855							0.9665	0.296	-0.483	0.03828	0.06233					47.878	1.3092
												0.1934	0.94356					4.1935	0.45463			2.9934	0.05855							0.967	0.291	-0.587	0.0492	0.05191					47.897	0.75989
												0.1935	1.00459					4.1936	0.45378			2.9935	0.11959							0.9675	0.298	-0.634	0.06034	0.04099					47.926	1.22681
												0.1936	1.00459					4.1937	0.45331			2.9936	0.18062							0.968	0.289	-0.656	0.07157	0.02971					47.949	0.84228
												0.1937	1.03511					4.1938	0.45353			2.9937	0.21114							0.9685	0.271	-0.671	0.08277	0.0182					47.982	1.62048
												0.1938	1.12667					4.1939	0.45358			2.9938	0.21114							0.969	0.261	-0.607	0.09383	0.00662					48.002	0.91858
												0.1939	1.06563					4.194	0.45351			2.9939	0.27217							0.9695	0.222	-0.526	0.10461	-0.0049					48.038	1.44958
												0.194	1.00459					4.1941	0.45302			2.994	0.33321							0.97	0.178	-0.417	0.11498	-0.01622					48.055	0.85754
												0.1941	0.97408					4.1942	0.45341			2.9941	0.33321							0.9705	0.16	-0.251	0.1248	-0.0272					48.086	1.51978
												0.1942	0.88252					4.1943	0.45417			2.9942	0.33321							0.971	0.124	-0.074	0.13395	-0.03772					48.106	0.83008
												0.1943	0.60787					4.1944	0.45556			2.9943	0.36373							0.9715	0.034	0.071	0.14228	-0.04766					48.141	1.38245
												0.1944	-1.43681					4.1945	0.4568			2.9944	0.36373							0.972	-1.00E-03	0.348	0.14966	-0.0569					48.143	1.38245
												0.1945	-5.4041					4.1946	0.45749			2.9945	0.39424							0.9725	-0.066	0.652	0.15598	-0.06533					48.161	0.83008
												0.1946	-6.47221					4.1947	0.4576			2.9946	0.30269							0.973	-0.125	0.96	0.16111	-0.07287					48.195	1.57776
												0.1947	-1.98613					4.1948	0.45781			2.9947	0.36373							0.9735	-0.175	1.238	0.16495	-0.07943					48.214	0.62866
												0.1948	-1.04008					4.1949	0.45827			2.9948	0.36373							0.974	-0.276	1.452	0.16739	-0.08494					48.246	1.2207
												0.1949	-0.94853					4.195	0.4582			2.9949	0.30269							0.9745	-0.349	1.499	0.16835	-0.08935					48.269	0.77515
												0.195	-0.76543					4.1951	0.45817			2.995	0.39424							0.975	-0.388	1.422	0.16776	-0.09262					48.302	1.45264
												0.1951	-0.033					4.1952	0.45851			2.9951	0.36373							0.9755	-0.381	1.031	0.16557	-0.09472					48.323	0.77209
												0.1952	0.36373					4.1953	0.45964			2.9952	0.33321							0.976	-0.321	0.657	0.16173	-0.09564					48.358	1.42517
												0.1953	0.51631					4.1954	0.46161			2.9953	0.27217							0.9765	-0.163	0.651	0.15622	-0.09538					48.381	0.75379
												0.1954	0.63838					4.1955	0.46264			2.9954	0.30269							0.977	-0.101	0.536	0.14906	-0.09397					48.409	1.49231
												0.1955	0.69942					4.1956	0.46303			2.9955	0.33321							0.9775	-0.058	0.273	0.14024	-0.09144					48.432	0.7843
												0.1956	0.69942					4.1957	0.46365			2.9956	0.27217							0.978	-0.092	-0.058	0.12982	-0.08784					48.462	1.26648
												0.1957	0.76045					4.1958	0.46387			2.9957	0.1501							0.9785	-0.113	-0.15	0.11787	-0.08324					48.466	1.26648
												0.1958	0.88252					4.1959	0.46415			2.9958	-0.21611							0.979	-0.161	-0.29	0.10445	-0.07771					48.486	0.78125
												0.1959	0.91304					4.196	0.46419			2.9959	-2.90165							0.9795	-0.218	-0.491	0.08967	-0.07135					48.518	1.59302
												0.196	0.88252					4.1961	0.46423			2.996	-4.21391							0.98	-0.267	-0.659	0.07367	-0.06425					48.541	0.90942
												0.1961	0.91304					4.1962	0.46451			2.9961	-6.25859							0.9805	-0.28	-0.731	0.05658	-0.05654					48.575	1.41907
												0.1962	0.97408					4.1963	0.46611			2.9962	-3.48149							0.981	-0.265	-0.673	0.03856	-0.04833					48.594	0.78735
												0.1963	0.91304					4.1964	0.46706			2.9963	-2.32182							0.9815	-0.288	-0.549	0.0198	-0.03975					48.626	1.45264
												0.1964	0.85201					4.1965	0.46743			2.9964	-1.61992							0.982	-0.233	-0.446	4.81E-04	-0.03095					48.646	0.79956
												0.1965	0.85201					4.1966	0.4669			2.9965	-1.49785							0.9825	-0.184	-0.463	-0.01918	-0.02206					48.678	1.59302
												0.1966	0.85201					4.1967	0.46645			2.9966	-1.34526							0.983	-0.125	-0.487	-0.03897	-0.01323					48.7	0.89416
												0.1967	0.88252					4.1968	0.46646			2.9967	-0.70439							0.9835	-0.024	-0.478	-0.05867	-0.00461					48.735	1.30615
												0.1968	0.85201					4.1969	0.46631			2.9968	-0.46025							0.984	0.071	-0.38	-0.07803	0.00367					48.752	0.6073
												0.1969	0.88252					4.197	0.46674			2.9969	-0.21611							0.9845	0.18	-0.317	-0.09684	0.01147					48.786	1.60828
												0.197	0.94356					4.1971	0.46782			2.997	-0.12456							0.985	0.258	-0.26	-0.11486	0.01864					48.806	0.83313
												0.1971	0.94356					4.1972	0.4684			2.9971	-0.15507							0.9855	0.29	-0.23	-0.13185	0.02505					48.838	1.55335
												0.1972	0.94356					4.1973	0.46866			2.9972	-0.15507							0.986	0.324	-0.253	-0.14759	0.0306					48.86	0.89416
												0.1973	0.94356					4.1974	0.46818			2.9973	-0.033							0.9865	0.382	-0.183	-0.16188	0.03517					48.886	1.22681
												0.1974	0.97408					4.1975	0.46847			2.9974	0.05855							0.987	0.371	-0.236	-0.1745	0.03865					48.889	1.22681
												0.1975	1.00459					4.1976	0.46897			2.9975	0.11959							0.9875	0.342	-0.249	-0.18528	0.04098					48.911	0.65308
												0.1976	1.00459					4.1977	0.46958			2.9976	0.18062							0.988	0.296	-0.236	-0.19405	0.04208					48.946	1.41296
												0.1977	1.00459					4.1978	0.47045			2.9977	0.18062							0.9885	0.238	-0.25	-0.20066	0.0419					48.966	0.77515
												0.1978	1.03511					4.1979	0.47077			2.9978	0.27217							0.989	0.255	-0.269	-0.205	0.04041					48.998	1.49841
												0.1979	0.94356					4.198	0.47145			2.9979	0.30269							0.9895	0.206	-0.265	-0.20696	0.03759					49.02	0.78735
												0.198	0.79097					4.1981	0.47195			2.998	0.27217							0.99	0.204	-0.225	-0.20648	0.03345					49.055	1.27869
												0.1981	0.4858					4.1982	0.47237			2.9981	0.30269							0.9905	0.246	-0.152	-0.20353	0.02801					49.073	0.8667
												0.1982	-1.83354					4.1983	0.47315			2.9982	0.30269							0.991	0.279	0.004	-0.19808	0.02132					49.106	1.61438
												0.1983	-5.52617					4.1984	0.47386			2.9983	0.33321							0.9915	0.273	0.18	-0.19017	0.01345					49.126	0.88196
												0.1984	-2.38286					4.1985	0.47437			2.9984	0.33321							0.992	0.327	0.439	-0.17985	0.00446					49.158	1.31226
												0.1985	-1.89458					4.1986	0.47514			2.9985	0.33321							0.9925	0.367	0.602	-0.16721	-0.00552					49.18	0.82092
												0.1986	-2.35234					4.1987	0.47683			2.9986	0.33321							0.993	0.428	0.63	-0.15236	-0.01639					49.215	1.23596
												0.1987	-1.52836					4.1988	0.4774			2.9987	0.30269							0.9935	0.526	0.522	-0.13546	-0.02801					49.234	0.75684
												0.1988	-0.61284					4.1989	0.4776			2.9988	0.36373							0.994	0.61	0.282	-0.11667	-0.04022					49.266	1.51978
												0.1989	0.11959					4.199	0.47722			2.9989	0.30269							0.9945	0.607	0.282	-0.0962	-0.05286					49.287	0.83008
												0.199	0.4858					4.1991	0.47628			2.999	0.33321							0.995	0.53	0.373	-0.07428	-0.06576					49.322	1.51978
												0.1991	0.51631					4.1992	0.47539			2.9991	0.30269							0.9955	0.38	0.394	-0.05116	-0.07872					49.34	0.76599
												0.1992	0.63838					4.1993	0.47483			2.9992	0.24166							0.996	0.17	0.491	-0.02711	-0.09156					49.375	1.22986
												0.1993	0.6689					4.1994	0.47396			2.9993	0.1501							0.9965	0.019	0.56	-0.00242	-0.10408					49.393	0.75378
												0.1994	0.72994					4.1995	0.47271			2.9994	0.02803							0.997	-0.174	0.616	0.02262	-0.11608					49.426	1.33362
												0.1995	0.82149					4.1996	0.47196			2.9995	-0.39921							0.9975	-0.349	0.528	0.04769	-0.12735					49.446	0.8606
												0.1996	0.91304					4.1997	0.47235			2.9996	-3.81718							0.998	-0.373	0.382	0.07249	-0.13771					49.478	1.38245
												0.1997	0.88252					4.1998	0.47285			2.9997	-3.54252							0.9985	-0.403	0.127	0.0967	-0.14696					49.498	0.65918
												0.1998	0.97408					4.1999	0.47376			2.9998	-4.24443							0.999	-0.467	-0.027	0.12	-0.15493					49.526	1.25122
[truncated: 98,881 more rows]
[truncated: 103 more columns]
